# Supplementary material for: Research progress on nationally protected plants in the three most north-eastern provinces of China
Source: Biodivers Data J. 2025 Mar 20;13:e144780. doi: 10.3897/BDJ.13.e144780 (PMC11950827; doi:10.3897/BDJ.13.e144780)
Supplement: XML Treatment for Actinidia arguta [file BDJ.13.e144780-treatment2.xml]

<!DOCTYPE tp:taxon-treatment
  PUBLIC "-//TaxonX//DTD Taxonomic Treatment Publishing DTD v0 20100105//EN" "tax-treatment-NSO.dtd">
<tp:taxon-treatment xmlns:tp="http://www.plazi.org/taxpub"><tp:treatment-meta><mixed-citation publication-type="journal"><person-group><name><surname>Sui</surname><given-names>Yuzhu</given-names></name><name><surname>Wang</surname><given-names>Hongfeng</given-names></name></person-group><article-title>Research progress on nationally protected plants in the three most north-eastern provinces of China</article-title><source>Biodivers Data J</source><day>20</day><month>03</month><year>2025</year><volume>13</volume><pub-id pub-id-type="doi">10.3897/BDJ.13.e144780</pub-id></mixed-citation></tp:treatment-meta><tp:nomenclature><tp:taxon-name>
              <object-id xmlns:xlink="http://www.w3.org/1999/xlink" content-type="arpha" xlink:type="simple">B5DD3A0C-F265-5BD0-AB14-E0E58E6A8283</object-id>
              <tp:taxon-name-part taxon-name-part-type="genus">Actinidia</tp:taxon-name-part>
              <tp:taxon-name-part taxon-name-part-type="species">arguta</tp:taxon-name-part>
            </tp:taxon-name><tp:taxon-authority>(Siebold &amp; Zucc.) Planch. ex Miq.</tp:taxon-authority></tp:nomenclature><tp:treatment-sec sec-type="Distribution"><title>Distribution</title><p><bold>Heilongjiang Province</bold>: Acheng District, Harbin City, Shangzhi City (<xref ref-type="bibr" rid="B12334212">Wang et al. 2022</xref>).</p><p><bold>Jilin Province</bold>: Linjiang City, Helong City, Antu County, Fusong County, Wangqing County, Hunchun City, Jiaohe City, Ji'an City (<xref ref-type="bibr" rid="B12565855">Xiao et al. 2010</xref>, <xref ref-type="bibr" rid="B12565874">Li et al. 2015</xref>, <xref ref-type="bibr" rid="B12565866">Liu 2019b</xref>, <xref ref-type="bibr" rid="B12565884">Peng 2019</xref>).</p><p><bold>Liaoning Province</bold>: Xifeng City, Qingyuan City, Huanren County, Fengcheng City, Benxi City, Xiuyan County, Zhuanghe City, Wafangdian District, Jinzhou District, Suizhong County (<xref ref-type="bibr" rid="B12565539">Liu and Zhu 2010</xref>, <xref ref-type="bibr" rid="B12565714">Zou 2017</xref>, <xref ref-type="bibr" rid="B12565530">Chang et al. 2020</xref>).</p></tp:treatment-sec><tp:treatment-sec sec-type="Notes"><title>Notes</title><p>National Protected Plants (Level II).</p><p>(Fig. <xref ref-type="fig" rid="F12584489">1</xref>)</p></tp:treatment-sec><tp:treatment-sec><!--Section generated to contain objects referenced in tp:taxon-treatment.--><fig id="F12584489" position="float" orientation="portrait"><object-id xmlns:xlink="http://www.w3.org/1999/xlink" content-type="arpha" xlink:type="simple">BC23B0CA-DC0A-5C5F-B7CC-0359BC51753E</object-id><object-id xmlns:xlink="http://www.w3.org/1999/xlink" content-type="doi" xlink:type="simple">10.3897/BDJ.13.e144780.figure1</object-id><label>Figure 1.</label><caption><p><italic><tp:taxon-name><tp:taxon-name-part taxon-name-part-type="genus" reg="Actinidia">Actinidia</tp:taxon-name-part><tp:taxon-name-part taxon-name-part-type="species" reg="arguta">arguta</tp:taxon-name-part></tp:taxon-name></italic>.</p></caption><graphic xmlns:xlink="http://www.w3.org/1999/xlink" xlink:href="bdj-13-e144780-g001.jpg" position="float" id="oo_1245197.jpg" orientation="portrait" xlink:type="simple"><uri content-type="original_file" xlink:type="simple">https://binary.pensoft.net/fig/1245197</uri></graphic></fig></tp:treatment-sec><ref-list><ref id="B12334212"><element-citation xmlns:xlink="http://www.w3.org/1999/xlink" publication-type="article" xlink:type="simple"><person-group person-group-type="author"><name name-style="western"><surname>Wang</surname><given-names>Hongfeng</given-names></name><name name-style="western"><surname>Dong</surname><given-names>Xueyun</given-names></name><name name-style="western"><surname>Mu</surname><given-names>Liqiang</given-names></name></person-group><year>2022</year><article-title>Checklist of tracheophyte in Heilongjiang Province</article-title><source>Biodiversity Science</source><volume>30</volume><issue>6</issue><fpage>1</fpage><lpage>6</lpage><pub-id pub-id-type="doi">10.17520/biods.2022184</pub-id></element-citation></ref><ref id="B12565855"><element-citation xmlns:xlink="http://www.w3.org/1999/xlink" publication-type="article" xlink:type="simple"><person-group person-group-type="author"><name name-style="western"><surname>Xiao</surname><given-names>Zhi</given-names></name><name name-style="western"><surname>Wang</surname><given-names>Yanping</given-names></name><name name-style="western"><surname>Wang</surname><given-names>Xiaowei</given-names></name><name name-style="western"><surname>Xing</surname><given-names>Weibo</given-names></name><name name-style="western"><surname>He</surname><given-names>Songqing</given-names></name><name name-style="western"><surname>Zhang</surname><given-names>Quanlin</given-names></name></person-group><year>2010</year><article-title>Structural botany characteristics of <italic><tp:taxon-name><tp:taxon-name-part taxon-name-part-type="genus" reg="Actinidia">Actinidia</tp:taxon-name-part><tp:taxon-name-part taxon-name-part-type="species" reg="arguta">arguta</tp:taxon-name-part></tp:taxon-name></italic> and <italic><tp:taxon-name><tp:taxon-name-part taxon-name-part-type="genus" reg="Actinidia">Actinidia</tp:taxon-name-part><tp:taxon-name-part taxon-name-part-type="species" reg="kolomikta">kolomikta</tp:taxon-name-part></tp:taxon-name></italic> in the Changbai Mountains</article-title><source>Journal of Northwest Normal University (Natural Science)</source><volume>46</volume><issue>5</issue><fpage>77</fpage><lpage>81</lpage><comment content-type="language">Chines</comment><pub-id pub-id-type="doi">10.16783/j.cnki.nwnuz.2010.05.019</pub-id></element-citation></ref><ref id="B12565874"><element-citation xmlns:xlink="http://www.w3.org/1999/xlink" publication-type="article" xlink:type="simple"><person-group person-group-type="author"><name name-style="western"><surname>Li</surname><given-names>Xu</given-names></name><name name-style="western"><surname>Cao</surname><given-names>Wanwan</given-names></name><name name-style="western"><surname>Jiang</surname><given-names>Dan</given-names></name><name name-style="western"><surname>Sun</surname><given-names>He</given-names></name><name name-style="western"><surname>Piao</surname><given-names>Yilong</given-names></name></person-group><year>2015</year><article-title>Distribution of wild <italic><tp:taxon-name><tp:taxon-name-part taxon-name-part-type="genus" reg="Actinidia">Actinidia</tp:taxon-name-part><tp:taxon-name-part taxon-name-part-type="species" reg="arguta">arguta</tp:taxon-name-part></tp:taxon-name></italic> resources and diversity of fruit and leaf traits in the Changbaishan Mountains</article-title><source>Northern Gardening</source><issue>15</issue><fpage>22</fpage><lpage>27</lpage><pub-id pub-id-type="doi">10.11937/bfyy.201515005</pub-id></element-citation></ref><ref id="B12565866"><element-citation xmlns:xlink="http://www.w3.org/1999/xlink" publication-type="thesis" xlink:type="simple"><person-group person-group-type="author"><name name-style="western"><surname>Liu</surname><given-names>Xiangsu</given-names></name></person-group><year>2019</year><source>Study on the habitat and quantitative traits of wild <italic><tp:taxon-name><tp:taxon-name-part taxon-name-part-type="genus" reg="Actinidia">Actinidia</tp:taxon-name-part><tp:taxon-name-part taxon-name-part-type="species" reg="arguta">arguta</tp:taxon-name-part></tp:taxon-name></italic> in Changbai Mountain</source><publisher-name>Yanbian University</publisher-name></element-citation></ref><ref id="B12565884"><element-citation xmlns:xlink="http://www.w3.org/1999/xlink" publication-type="thesis" xlink:type="simple"><person-group person-group-type="author"><name name-style="western"><surname>Peng</surname><given-names>Xue</given-names></name></person-group><year>2019</year><source>Study on extraction purification and antioxidation of total flavonoids extraction from wild <italic><tp:taxon-name><tp:taxon-name-part taxon-name-part-type="genus" reg="Actinidia">Actinidia</tp:taxon-name-part><tp:taxon-name-part taxon-name-part-type="species" reg="arguta">arguta</tp:taxon-name-part></tp:taxon-name></italic> in Changbai Mountain</source><publisher-name>Jilin Agricultural University</publisher-name></element-citation></ref><ref id="B12565539"><element-citation xmlns:xlink="http://www.w3.org/1999/xlink" publication-type="article" xlink:type="simple"><person-group person-group-type="author"><name name-style="western"><surname>Liu</surname><given-names>Yanji</given-names></name><name name-style="western"><surname>Zhu</surname><given-names>Xueti</given-names></name></person-group><year>2010</year><article-title><italic><tp:taxon-name><tp:taxon-name-part taxon-name-part-type="genus" reg="Actinidia">Actinidia</tp:taxon-name-part><tp:taxon-name-part taxon-name-part-type="species" reg="arguta">arguta</tp:taxon-name-part></tp:taxon-name></italic> fruit character, secondary substance identification and nutrient analysis in Liaoning</article-title><source><tp:taxon-name><tp:taxon-name-part taxon-name-part-type="genus" reg="Actinidia">Actinidia</tp:taxon-name-part></tp:taxon-name> Section,Chinese Society for Horticultural Science</source></element-citation></ref><ref id="B12565714"><element-citation xmlns:xlink="http://www.w3.org/1999/xlink" publication-type="article" xlink:type="simple"><person-group person-group-type="author"><name name-style="western"><surname>Zou</surname><given-names>Nianliang</given-names></name></person-group><year>2017</year><article-title>Liaoning wild <italic><tp:taxon-name><tp:taxon-name-part taxon-name-part-type="genus" reg="Actinidia">Actinidia</tp:taxon-name-part><tp:taxon-name-part taxon-name-part-type="species" reg="arguta">arguta</tp:taxon-name-part></tp:taxon-name></italic> ecological and phenological study</article-title><source>Forest By-Product and Speciality in China</source><issue>1</issue><fpage>74</fpage><lpage>75</lpage><pub-id pub-id-type="doi">10.13268/j.cnki.fbsic.2017.01.030</pub-id></element-citation></ref><ref id="B12565530"><element-citation xmlns:xlink="http://www.w3.org/1999/xlink" publication-type="article" xlink:type="simple"><person-group person-group-type="author"><name name-style="western"><surname>Chang</surname><given-names>Jing</given-names></name><name name-style="western"><surname>Pan</surname><given-names>Peike</given-names></name><name name-style="western"><surname>Jiang</surname><given-names>Dong</given-names></name></person-group><year>2020</year><article-title>Ｒesearch on phenotypic diversity of <italic><tp:taxon-name><tp:taxon-name-part taxon-name-part-type="genus" reg="Actinidia">Actinidia</tp:taxon-name-part><tp:taxon-name-part taxon-name-part-type="species" reg="arguta">arguta</tp:taxon-name-part></tp:taxon-name></italic> in Liaoning</article-title><source>Journal of Liaoning Forestry Science &amp; Technology</source><issue>3</issue><fpage>18</fpage><lpage>23</lpage></element-citation></ref></ref-list></tp:taxon-treatment>
