# Supplementary material for: Research progress on nationally protected plants in the three most north-eastern provinces of China
Source: Biodivers Data J. 2025 Mar 20;13:e144780. doi: 10.3897/BDJ.13.e144780 (PMC11950827; doi:10.3897/BDJ.13.e144780)
Supplement: XML Treatment for Carlesia sinensis [file BDJ.13.e144780-treatment6.xml]

<!DOCTYPE tp:taxon-treatment
  PUBLIC "-//TaxonX//DTD Taxonomic Treatment Publishing DTD v0 20100105//EN" "tax-treatment-NSO.dtd">
<tp:taxon-treatment xmlns:tp="http://www.plazi.org/taxpub"><tp:treatment-meta><mixed-citation publication-type="journal"><person-group><name><surname>Sui</surname><given-names>Yuzhu</given-names></name><name><surname>Wang</surname><given-names>Hongfeng</given-names></name></person-group><article-title>Research progress on nationally protected plants in the three most north-eastern provinces of China</article-title><source>Biodivers Data J</source><day>20</day><month>03</month><year>2025</year><volume>13</volume><pub-id pub-id-type="doi">10.3897/BDJ.13.e144780</pub-id></mixed-citation></tp:treatment-meta><tp:nomenclature><tp:taxon-name>
              <object-id xmlns:xlink="http://www.w3.org/1999/xlink" content-type="arpha" xlink:type="simple">EB162A97-5AFF-5C67-BB91-937F33EC8184</object-id>
              <tp:taxon-name-part taxon-name-part-type="genus">Carlesia</tp:taxon-name-part>
              <tp:taxon-name-part taxon-name-part-type="species">sinensis</tp:taxon-name-part>
            </tp:taxon-name><tp:taxon-authority>Dunn</tp:taxon-authority></tp:nomenclature><tp:treatment-sec sec-type="Distribution"><title>Distribution</title><p><bold>Jilin Province</bold>: Antu County, Changbai Mountain Nature Reserve (<xref ref-type="bibr" rid="B12334367">Jilin Provincial Forestry and Grassland Administration 2023</xref>).</p><p><bold>Liaoning Province</bold>: Jianchang County, Chaoyang City, Fengcheng City, Dandong City, Donggang City, Anshan City, Jinzhou District, Zhuanghe City (<xref ref-type="bibr" rid="B12565723">Li et al. 2017</xref>).</p></tp:treatment-sec><tp:treatment-sec sec-type="Notes"><title>Notes</title><p>National Protected Plants (Level II).</p></tp:treatment-sec><ref-list><ref id="B12334367"><element-citation xmlns:xlink="http://www.w3.org/1999/xlink" publication-type="website" xlink:type="simple"><person-group person-group-type="author"><name name-style="western"><surname>Administration</surname><given-names>Jilin Provincial Forestry and Grassland</given-names></name></person-group><article-title>The Jilin forestry and grassland Bureau’s wild plant column</article-title><uri xlink:type="simple">https://jllc.jl.gov.cn/ztzl/ysdzwbh/ ysdzwbh_yszwkp/</uri></element-citation></ref><ref id="B12565723"><element-citation xmlns:xlink="http://www.w3.org/1999/xlink" publication-type="article" xlink:type="simple"><person-group person-group-type="author"><name name-style="western"><surname>Li</surname><given-names>Weiwei</given-names></name><name name-style="western"><surname>Wang</surname><given-names>Ailan</given-names></name><name name-style="western"><surname>Nie</surname><given-names>Zhenzhen</given-names></name></person-group><year>2017</year><article-title>Orthogonal design optimization and primer selection of <italic><tp:taxon-name><tp:taxon-name-part taxon-name-part-type="genus" reg="Carlesia">Carlesia</tp:taxon-name-part><tp:taxon-name-part taxon-name-part-type="species" reg="sinensis">sinensis</tp:taxon-name-part></tp:taxon-name></italic> SRAP system</article-title><source>Genomics and Applied Biology</source><volume>36</volume><issue>8</issue><fpage>3103</fpage><lpage>3109</lpage><pub-id pub-id-type="doi">10.13417/j.gab.036.003103</pub-id></element-citation></ref></ref-list></tp:taxon-treatment>
