# Supplementary material for: Research progress on nationally protected plants in the three most north-eastern provinces of China
Source: Biodivers Data J. 2025 Mar 20;13:e144780. doi: 10.3897/BDJ.13.e144780 (PMC11950827; doi:10.3897/BDJ.13.e144780)
Supplement: XML Treatment for Panax ginseng [file BDJ.13.e144780-treatment9.xml]

<!DOCTYPE tp:taxon-treatment
  PUBLIC "-//TaxonX//DTD Taxonomic Treatment Publishing DTD v0 20100105//EN" "tax-treatment-NSO.dtd">
<tp:taxon-treatment xmlns:tp="http://www.plazi.org/taxpub"><tp:treatment-meta><mixed-citation publication-type="journal"><person-group><name><surname>Sui</surname><given-names>Yuzhu</given-names></name><name><surname>Wang</surname><given-names>Hongfeng</given-names></name></person-group><article-title>Research progress on nationally protected plants in the three most north-eastern provinces of China</article-title><source>Biodivers Data J</source><day>20</day><month>03</month><year>2025</year><volume>13</volume><pub-id pub-id-type="doi">10.3897/BDJ.13.e144780</pub-id></mixed-citation></tp:treatment-meta><tp:nomenclature><tp:taxon-name>
              <object-id xmlns:xlink="http://www.w3.org/1999/xlink" content-type="arpha" xlink:type="simple">06998E3A-5B8A-5B32-9D34-DF669CE6043B</object-id>
              <tp:taxon-name-part taxon-name-part-type="genus">Panax</tp:taxon-name-part>
              <tp:taxon-name-part taxon-name-part-type="species">ginseng</tp:taxon-name-part>
            </tp:taxon-name><tp:taxon-authority>C. A. Mey.</tp:taxon-authority></tp:nomenclature><tp:treatment-sec sec-type="Distribution"><title>Distribution</title><p><bold>Heilongjiang Province</bold>: Shuangyashan City, Raohe County (<xref ref-type="bibr" rid="B12334212">Wang et al. 2022</xref>).</p><p><bold>Jilin Province</bold>: Fusong County, Dunhua City, Jingyu County (<xref ref-type="bibr" rid="B12565772">Sun 2007</xref>, <xref ref-type="bibr" rid="B12565698">Liu 2014</xref>).</p><p><bold>Liaoning Province</bold>: Tieling City, Qingyuan City, Xinbin County, Benxi City, Huanren County, Kuandian County, Fengcheng City, Anshan City, Yingkou City, Gaizhou City, Zhuanghe City (<xref ref-type="bibr" rid="B12565459">Wu 2012</xref>, <xref ref-type="bibr" rid="B12565635">Wang 2013</xref>, <xref ref-type="bibr" rid="B12565467">Liu 2019a</xref>).</p></tp:treatment-sec><tp:treatment-sec sec-type="Notes"><title>Notes</title><p>National Protected Plants (Level II).</p></tp:treatment-sec><ref-list><ref id="B12334212"><element-citation xmlns:xlink="http://www.w3.org/1999/xlink" publication-type="article" xlink:type="simple"><person-group person-group-type="author"><name name-style="western"><surname>Wang</surname><given-names>Hongfeng</given-names></name><name name-style="western"><surname>Dong</surname><given-names>Xueyun</given-names></name><name name-style="western"><surname>Mu</surname><given-names>Liqiang</given-names></name></person-group><year>2022</year><article-title>Checklist of tracheophyte in Heilongjiang Province</article-title><source>Biodiversity Science</source><volume>30</volume><issue>6</issue><fpage>1</fpage><lpage>6</lpage><pub-id pub-id-type="doi">10.17520/biods.2022184</pub-id></element-citation></ref><ref id="B12565772"><element-citation xmlns:xlink="http://www.w3.org/1999/xlink" publication-type="thesis" xlink:type="simple"><person-group person-group-type="author"><name name-style="western"><surname>Sun</surname><given-names>Jianqiu</given-names></name></person-group><year>2007</year><source>Diversity anf ecological distribution of endophytic fungi of commmon medicinal plants in north China</source><publisher-name>Northeast Forestry University</publisher-name></element-citation></ref><ref id="B12565698"><element-citation xmlns:xlink="http://www.w3.org/1999/xlink" publication-type="thesis" xlink:type="simple"><person-group person-group-type="author"><name name-style="western"><surname>Liu</surname><given-names>Jia</given-names></name></person-group><year>2014</year><source>A comparative study of ginsenoside and pesticide residue concentration of cultivated and wild <tp:taxon-name><tp:taxon-name-part taxon-name-part-type="genus" reg="Panax"/><tp:taxon-name-part taxon-name-part-type="species" reg="ginseng">ginseng</tp:taxon-name-part></tp:taxon-name> from northeast of China</source><publisher-name>Northeast Forestry University</publisher-name></element-citation></ref><ref id="B12565459"><element-citation xmlns:xlink="http://www.w3.org/1999/xlink" publication-type="thesis" xlink:type="simple"><person-group person-group-type="author"><name name-style="western"><surname>Wu</surname><given-names>Xuesong</given-names></name></person-group><year>2012</year><source>Quality evaluation on <italic><tp:taxon-name><tp:taxon-name-part taxon-name-part-type="genus" reg="Panax">Panax</tp:taxon-name-part><tp:taxon-name-part taxon-name-part-type="species" reg="ginseng">ginseng</tp:taxon-name-part></tp:taxon-name></italic> and it's processing production northeast China</source><publisher-name>Nanjing Agricultural University</publisher-name></element-citation></ref><ref id="B12565635"><element-citation xmlns:xlink="http://www.w3.org/1999/xlink" publication-type="thesis" xlink:type="simple"><person-group person-group-type="author"><name name-style="western"><surname>Wang</surname><given-names>Xiaoyu</given-names></name></person-group><year>2013</year><source>Studies on yeild and quality of <tp:taxon-name><tp:taxon-name-part taxon-name-part-type="genus" reg="Panax"/><tp:taxon-name-part taxon-name-part-type="species" reg="ginseng">ginseng</tp:taxon-name-part></tp:taxon-name> fromdifferent drigin in Jilin province</source><publisher-name>Jilin Agricultural Universit</publisher-name></element-citation></ref><ref id="B12565467"><element-citation xmlns:xlink="http://www.w3.org/1999/xlink" publication-type="thesis" xlink:type="simple"><person-group person-group-type="author"><name name-style="western"><surname>Liu</surname><given-names>Xinran</given-names></name></person-group><year>2019</year><source>Molecular Identification and Screening on Fungicides of <tp:taxon-name><tp:taxon-name-part taxon-name-part-type="genus" reg="Cylindrocarpon">Cylindrocarpon</tp:taxon-name-part> (<tp:taxon-name-part taxon-name-part-type="subgenus" reg="Ilyonectria">Ilyonectria</tp:taxon-name-part>)</tp:taxon-name> Species Associated withGinseng Root Rust Rot in Northeastern China</source><publisher-name>Shenyang Agricultural University</publisher-name></element-citation></ref></ref-list></tp:taxon-treatment>
