# Supplementary material for: Research progress on nationally protected plants in the three most north-eastern provinces of China
Source: Biodivers Data J. 2025 Mar 20;13:e144780. doi: 10.3897/BDJ.13.e144780 (PMC11950827; doi:10.3897/BDJ.13.e144780)
Supplement: XML Treatment for Thuja koraiensis [file BDJ.13.e144780-treatment19.xml]

<!DOCTYPE tp:taxon-treatment
  PUBLIC "-//TaxonX//DTD Taxonomic Treatment Publishing DTD v0 20100105//EN" "tax-treatment-NSO.dtd">
<tp:taxon-treatment xmlns:tp="http://www.plazi.org/taxpub"><tp:treatment-meta><mixed-citation publication-type="journal"><person-group><name><surname>Sui</surname><given-names>Yuzhu</given-names></name><name><surname>Wang</surname><given-names>Hongfeng</given-names></name></person-group><article-title>Research progress on nationally protected plants in the three most north-eastern provinces of China</article-title><source>Biodivers Data J</source><day>20</day><month>03</month><year>2025</year><volume>13</volume><pub-id pub-id-type="doi">10.3897/BDJ.13.e144780</pub-id></mixed-citation></tp:treatment-meta><tp:nomenclature><tp:taxon-name>
              <object-id xmlns:xlink="http://www.w3.org/1999/xlink" content-type="arpha" xlink:type="simple">89B7B298-EBCD-52AD-9555-625D46124F13</object-id>
              <tp:taxon-name-part taxon-name-part-type="genus">Thuja</tp:taxon-name-part>
              <tp:taxon-name-part taxon-name-part-type="species">koraiensis</tp:taxon-name-part>
            </tp:taxon-name><tp:taxon-authority>Nakai</tp:taxon-authority></tp:nomenclature><tp:treatment-sec sec-type="Conservation status"><title>Conservation status</title><p>VN</p></tp:treatment-sec><tp:treatment-sec sec-type="Distribution"><title>Distribution</title><p><bold>Jilin Province</bold>: Antu County, Tonghua City, Baishan City, Yanbian Area, Changbai Mountain Nature Reserve (<xref ref-type="bibr" rid="B12565588">Lan et al. 2021</xref>, <xref ref-type="bibr" rid="B12334367">Jilin Provincial Forestry and Grassland Administration 2023</xref>).</p></tp:treatment-sec><tp:treatment-sec sec-type="Notes"><title>Notes</title><p>National Protected Plants (Level II).</p></tp:treatment-sec><ref-list><ref id="B12565588"><element-citation xmlns:xlink="http://www.w3.org/1999/xlink" publication-type="article" xlink:type="simple"><person-group person-group-type="author"><name name-style="western"><surname>Lan</surname><given-names>Xuehan</given-names></name><name name-style="western"><surname>Fu</surname><given-names>Cong</given-names></name><name name-style="western"><surname>Li</surname><given-names>Liming</given-names></name><name name-style="western"><surname>Yuan</surname><given-names>Mengqi</given-names></name><name name-style="western"><surname>Tan</surname><given-names>Tingting</given-names></name><name name-style="western"><surname>Wang</surname><given-names>Meifang</given-names></name><name name-style="western"><surname>Wang</surname><given-names>Yongtao</given-names></name><name name-style="western"><surname>Du</surname><given-names>Fengguo</given-names></name></person-group><year>2021</year><article-title>Prediction of potential suitable distribution areas in China for <italic><tp:taxon-name><tp:taxon-name-part taxon-name-part-type="genus" reg="Thuja">Thuja</tp:taxon-name-part><tp:taxon-name-part taxon-name-part-type="species" reg="koraiensis">koraiensis</tp:taxon-name-part></tp:taxon-name></italic> Nakai based on MaxEnt Model</article-title><source>Journal of Beihua University</source><volume>22</volume><issue>3</issue><fpage>292</fpage><lpage>298</lpage><pub-id pub-id-type="doi">10.11713/j.issn.1009-4822.2021.03.003</pub-id></element-citation></ref><ref id="B12334367"><element-citation xmlns:xlink="http://www.w3.org/1999/xlink" publication-type="website" xlink:type="simple"><person-group person-group-type="author"><name name-style="western"><surname>Administration</surname><given-names>Jilin Provincial Forestry and Grassland</given-names></name></person-group><article-title>The Jilin forestry and grassland Bureau’s wild plant column</article-title><uri xlink:type="simple">https://jllc.jl.gov.cn/ztzl/ysdzwbh/ ysdzwbh_yszwkp/</uri></element-citation></ref></ref-list></tp:taxon-treatment>
