# Supplementary material for: Research progress on nationally protected plants in the three most north-eastern provinces of China
Source: Biodivers Data J. 2025 Mar 20;13:e144780. doi: 10.3897/BDJ.13.e144780 (PMC11950827; doi:10.3897/BDJ.13.e144780)
Supplement: XML Treatment for Rhododendron dauricum [file BDJ.13.e144780-treatment23.xml]

<!DOCTYPE tp:taxon-treatment
  PUBLIC "-//TaxonX//DTD Taxonomic Treatment Publishing DTD v0 20100105//EN" "tax-treatment-NSO.dtd">
<tp:taxon-treatment xmlns:tp="http://www.plazi.org/taxpub"><tp:treatment-meta><mixed-citation publication-type="journal"><person-group><name><surname>Sui</surname><given-names>Yuzhu</given-names></name><name><surname>Wang</surname><given-names>Hongfeng</given-names></name></person-group><article-title>Research progress on nationally protected plants in the three most north-eastern provinces of China</article-title><source>Biodivers Data J</source><day>20</day><month>03</month><year>2025</year><volume>13</volume><pub-id pub-id-type="doi">10.3897/BDJ.13.e144780</pub-id></mixed-citation></tp:treatment-meta><tp:nomenclature><tp:taxon-name>
              <object-id xmlns:xlink="http://www.w3.org/1999/xlink" content-type="arpha" xlink:type="simple">932CB142-5E74-59CB-8F6E-9E60E17BE7CF</object-id>
              <tp:taxon-name-part taxon-name-part-type="genus">Rhododendron</tp:taxon-name-part>
              <tp:taxon-name-part taxon-name-part-type="species">dauricum</tp:taxon-name-part>
            </tp:taxon-name><tp:taxon-authority>L.</tp:taxon-authority></tp:nomenclature><tp:treatment-sec sec-type="Distribution"><title>Distribution</title><p><bold>Heilongjiang Province</bold>: Acheng District, Daxing'anling Area, Hailin City, Hegang City, Linkou County, Mohe City, Mudanjiang City, Qiqihar City, Shuangyashan City, Tahe County, Harbin City, Heihe City, Huma County, Hulin City, Jidong County, Jixi City, Jixian County, Jiayin County, Luobei County, Mishan City, Nenjiang City, Raohe County, Shangzhi City, Suifenhe City, Wuchang City, Yichun City (<xref ref-type="bibr" rid="B12334212">Wang et al. 2022</xref>).</p><p><bold>Jilin Province</bold>: Linjiang City, Helong City, Antu County, Fusong County, Wangqing County, Hunchun City, Jiaohe City, Ji'an City, Yongji County, Huadian County, Jingyu City, Changbai Korean Autonomous County, Yanji City, Longjing City, Antu County, Changbai Mountain Nature Reserve (<xref ref-type="bibr" rid="B12565627">Man 2016</xref>, <xref ref-type="bibr" rid="B12565792">Du et al. 2019</xref>, <xref ref-type="bibr" rid="B12565615">Wu et al. 2023</xref>).</p><p><bold>Liaoning Province</bold>: Beipiao City, Huanren County (<xref ref-type="bibr" rid="B12565627">Man 2016</xref>).</p></tp:treatment-sec><tp:treatment-sec sec-type="Notes"><title>Notes</title><p>National Protected Plants (Level II).</p></tp:treatment-sec><ref-list><ref id="B12334212"><element-citation xmlns:xlink="http://www.w3.org/1999/xlink" publication-type="article" xlink:type="simple"><person-group person-group-type="author"><name name-style="western"><surname>Wang</surname><given-names>Hongfeng</given-names></name><name name-style="western"><surname>Dong</surname><given-names>Xueyun</given-names></name><name name-style="western"><surname>Mu</surname><given-names>Liqiang</given-names></name></person-group><year>2022</year><article-title>Checklist of tracheophyte in Heilongjiang Province</article-title><source>Biodiversity Science</source><volume>30</volume><issue>6</issue><fpage>1</fpage><lpage>6</lpage><pub-id pub-id-type="doi">10.17520/biods.2022184</pub-id></element-citation></ref><ref id="B12565627"><element-citation xmlns:xlink="http://www.w3.org/1999/xlink" publication-type="thesis" xlink:type="simple"><person-group person-group-type="author"><name name-style="western"><surname>Man</surname><given-names>Li</given-names></name></person-group><year>2016</year><source>Genetic structure of <italic><tp:taxon-name><tp:taxon-name-part taxon-name-part-type="genus" reg="Rhododendron">Rhododendron</tp:taxon-name-part><tp:taxon-name-part taxon-name-part-type="species" reg="dauricum">dauricum</tp:taxon-name-part></tp:taxon-name></italic> natural populations assessed by SSR markers</source><publisher-name>Northeast Normal University</publisher-name></element-citation></ref><ref id="B12565792"><element-citation xmlns:xlink="http://www.w3.org/1999/xlink" publication-type="article" xlink:type="simple"><person-group person-group-type="author"><name name-style="western"><surname>Du</surname><given-names>Fengguo</given-names></name><name name-style="western"><surname>Lv</surname><given-names>Weiwei</given-names></name><name name-style="western"><surname>Wang</surname><given-names>Huan</given-names></name><name name-style="western"><surname>Wang</surname><given-names>Jinling</given-names></name><name name-style="western"><surname>Wei</surname><given-names>Qiang</given-names></name><name name-style="western"><surname>Yu</surname><given-names>Zhongliang</given-names></name><name name-style="western"><surname>Yuan</surname><given-names>Jingqi</given-names></name><name name-style="western"><surname>Yu</surname><given-names>Jianguo</given-names></name></person-group><year>2019</year><article-title>Preliminary study on the selection of basic culture medium and explants of <italic><tp:taxon-name><tp:taxon-name-part taxon-name-part-type="genus" reg="Rhododendron">Rhododendron</tp:taxon-name-part><tp:taxon-name-part taxon-name-part-type="species" reg="dauricum">dauricum</tp:taxon-name-part></tp:taxon-name></italic></article-title><source>Journal of Anhui Agricultural Sciences</source><volume>47</volume><issue>12</issue><fpage>136</fpage><lpage>138</lpage><pub-id pub-id-type="doi">10.3969/j.issn.0517-6611.2019.12.037</pub-id></element-citation></ref><ref id="B12565615"><element-citation xmlns:xlink="http://www.w3.org/1999/xlink" publication-type="article" xlink:type="simple"><person-group person-group-type="author"><name name-style="western"><surname>Wu</surname><given-names>Shenghai</given-names></name><name name-style="western"><surname>Lan</surname><given-names>Xuehan</given-names></name><name name-style="western"><surname>Wang</surname><given-names>Yuying</given-names></name><name name-style="western"><surname>Ma</surname><given-names>Yu</given-names></name><name name-style="western"><surname>Yu</surname><given-names>Zhongliang</given-names></name><name name-style="western"><surname>Li</surname><given-names>Liming</given-names></name><name name-style="western"><surname>Du</surname><given-names>Fengguo</given-names></name></person-group><year>2023</year><article-title>Prediction of potential suitable areas of <italic><tp:taxon-name><tp:taxon-name-part taxon-name-part-type="genus" reg="Rhododendron">Rhododendron</tp:taxon-name-part><tp:taxon-name-part taxon-name-part-type="species" reg="dauricum">dauricum</tp:taxon-name-part></tp:taxon-name></italic> in Northeast China based on MaxEnt Model</article-title><source>Journal of Beihua University (Natural Science)</source><volume>24</volume><issue>5</issue><fpage>585</fpage><lpage>590</lpage><pub-id pub-id-type="doi">10.11713/j.issn.1009-4822.2023.05.004</pub-id></element-citation></ref></ref-list></tp:taxon-treatment>
