# Supplementary material for: Research progress on nationally protected plants in the three most north-eastern provinces of China
Source: Biodivers Data J. 2025 Mar 20;13:e144780. doi: 10.3897/BDJ.13.e144780 (PMC11950827; doi:10.3897/BDJ.13.e144780)
Supplement: XML Treatment for Glycine soja [file BDJ.13.e144780-treatment25.xml]

<!DOCTYPE tp:taxon-treatment
  PUBLIC "-//TaxonX//DTD Taxonomic Treatment Publishing DTD v0 20100105//EN" "tax-treatment-NSO.dtd">
<tp:taxon-treatment xmlns:tp="http://www.plazi.org/taxpub"><tp:treatment-meta><mixed-citation publication-type="journal"><person-group><name><surname>Sui</surname><given-names>Yuzhu</given-names></name><name><surname>Wang</surname><given-names>Hongfeng</given-names></name></person-group><article-title>Research progress on nationally protected plants in the three most north-eastern provinces of China</article-title><source>Biodivers Data J</source><day>20</day><month>03</month><year>2025</year><volume>13</volume><pub-id pub-id-type="doi">10.3897/BDJ.13.e144780</pub-id></mixed-citation></tp:treatment-meta><tp:nomenclature><tp:taxon-name>
              <object-id xmlns:xlink="http://www.w3.org/1999/xlink" content-type="arpha" xlink:type="simple">F718A20A-534A-501B-9C21-D3D305DC4362</object-id>
              <tp:taxon-name-part taxon-name-part-type="genus">Glycine</tp:taxon-name-part>
              <tp:taxon-name-part taxon-name-part-type="species">soja</tp:taxon-name-part>
            </tp:taxon-name><tp:taxon-authority>Siebold &amp; Zucc.</tp:taxon-authority></tp:nomenclature><tp:treatment-sec sec-type="Distribution"><title>Distribution</title><p><bold>Heilongjiang Province</bold>: Counties of Heilongjiang Province (<xref ref-type="bibr" rid="B12562832">Liu 2004</xref>, <xref ref-type="bibr" rid="B12562934">Wei et al. 2011</xref>).</p><p><bold>Jilin Province</bold>: Counties of Jilin Province (<xref ref-type="bibr" rid="B12562832">Liu 2004</xref>, <xref ref-type="bibr" rid="B12562934">Wei et al. 2011</xref>).</p><p><bold>Liaoning Province</bold>: Counties of Liaoning Province (<xref ref-type="bibr" rid="B12562832">Liu 2004</xref>, <xref ref-type="bibr" rid="B12562934">Wei et al. 2011</xref>).</p></tp:treatment-sec><tp:treatment-sec sec-type="Notes"><title>Notes</title><p>National Protected Plants (Level II).</p><p>(Fig. <xref ref-type="fig" rid="F12584504">2</xref>)</p></tp:treatment-sec><tp:treatment-sec><!--Section generated to contain objects referenced in tp:taxon-treatment.--><fig id="F12584504" position="float" orientation="portrait"><object-id xmlns:xlink="http://www.w3.org/1999/xlink" content-type="arpha" xlink:type="simple">3D32DD90-143D-52BD-BECB-4517ECBD1EEA</object-id><object-id xmlns:xlink="http://www.w3.org/1999/xlink" content-type="doi" xlink:type="simple">10.3897/BDJ.13.e144780.figure2</object-id><label>Figure 2.</label><caption><p><italic><tp:taxon-name><tp:taxon-name-part taxon-name-part-type="genus" reg="Glycine">Glycine</tp:taxon-name-part><tp:taxon-name-part taxon-name-part-type="species" reg="soja">soja</tp:taxon-name-part></tp:taxon-name></italic>.</p></caption><graphic xmlns:xlink="http://www.w3.org/1999/xlink" xlink:href="bdj-13-e144780-g002.jpg" position="float" id="oo_1245200.jpg" orientation="portrait" xlink:type="simple"><uri content-type="original_file" xlink:type="simple">https://binary.pensoft.net/fig/1245200</uri></graphic></fig></tp:treatment-sec><ref-list><ref id="B12562832"><element-citation xmlns:xlink="http://www.w3.org/1999/xlink" publication-type="thesis" xlink:type="simple"><person-group person-group-type="author"><name name-style="western"><surname>Liu</surname><given-names>Cuijing</given-names></name></person-group><year>2004</year><source>Study on the salt tolerance mechanisms and evolution of the structural characteristics of ten <italic><tp:taxon-name><tp:taxon-name-part taxon-name-part-type="genus" reg="Glycine">Glycine</tp:taxon-name-part><tp:taxon-name-part taxon-name-part-type="species" reg="soja">soja</tp:taxon-name-part></tp:taxon-name></italic> populations in Northeast China</source><publisher-name>Northeast Normal University</publisher-name></element-citation></ref><ref id="B12562934"><element-citation xmlns:xlink="http://www.w3.org/1999/xlink" publication-type="article" xlink:type="simple"><person-group person-group-type="author"><name name-style="western"><surname>Wei</surname><given-names>Miao</given-names></name><name name-style="western"><surname>Li</surname><given-names>Jiandong</given-names></name><name name-style="western"><surname>Yan</surname><given-names>Xuefei</given-names></name><name name-style="western"><surname>Wang</surname><given-names>Guojiao</given-names></name><name name-style="western"><surname>Hu</surname><given-names>Yining</given-names></name><name name-style="western"><surname>Tian</surname><given-names>Fengzhi</given-names></name></person-group><year>2011</year><article-title>Analysis of genetic diversity and relationship of <italic><tp:taxon-name><tp:taxon-name-part taxon-name-part-type="genus" reg="Glycine">Glycine</tp:taxon-name-part><tp:taxon-name-part taxon-name-part-type="species" reg="soja">soja</tp:taxon-name-part></tp:taxon-name></italic> in Northeast China</article-title><source>Soybean Science</source><volume>30</volume><issue>3</issue><fpage>388</fpage><lpage>392</lpage></element-citation></ref></ref-list></tp:taxon-treatment>
