# Supplementary material for: Research progress on nationally protected plants in the three most north-eastern provinces of China
Source: Biodivers Data J. 2025 Mar 20;13:e144780. doi: 10.3897/BDJ.13.e144780 (PMC11950827; doi:10.3897/BDJ.13.e144780)
Supplement: XML Treatment for Glycyrrhiza uralensis [file BDJ.13.e144780-treatment26.xml]

<!DOCTYPE tp:taxon-treatment
  PUBLIC "-//TaxonX//DTD Taxonomic Treatment Publishing DTD v0 20100105//EN" "tax-treatment-NSO.dtd">
<tp:taxon-treatment xmlns:tp="http://www.plazi.org/taxpub"><tp:treatment-meta><mixed-citation publication-type="journal"><person-group><name><surname>Sui</surname><given-names>Yuzhu</given-names></name><name><surname>Wang</surname><given-names>Hongfeng</given-names></name></person-group><article-title>Research progress on nationally protected plants in the three most north-eastern provinces of China</article-title><source>Biodivers Data J</source><day>20</day><month>03</month><year>2025</year><volume>13</volume><pub-id pub-id-type="doi">10.3897/BDJ.13.e144780</pub-id></mixed-citation></tp:treatment-meta><tp:nomenclature><tp:taxon-name>
              <object-id xmlns:xlink="http://www.w3.org/1999/xlink" content-type="arpha" xlink:type="simple">F40EDE9A-B527-523D-B473-4E2737DD8EA8</object-id>
              <tp:taxon-name-part taxon-name-part-type="genus">Glycyrrhiza</tp:taxon-name-part>
              <tp:taxon-name-part taxon-name-part-type="species">uralensis</tp:taxon-name-part>
            </tp:taxon-name><tp:taxon-authority>Fisch.</tp:taxon-authority></tp:nomenclature><tp:treatment-sec sec-type="Distribution"><title>Distribution</title><p><bold>Heilongjiang Province</bold>: Daqing City, Lindian County, Qiqihar City, Saertu District, Suihua City, Tailai County, Zhaoyuan County, Anda City, Duerbote Mongol Autonomous County, Zhaodong City, Zhaozhou County (<xref ref-type="bibr" rid="B12562879">Zhao et al. 2004</xref>, <xref ref-type="bibr" rid="B12563017">You et al. 2022</xref>, <xref ref-type="bibr" rid="B12334212">Wang et al. 2022</xref>).</p><p><bold>Jilin Province</bold>: Qian'an County, Nong'an County, Qianguo'erluosi Mongolian Autonomous County, Da'an City, Fuyu City, Taonan City, Tongyu County, Zhenlai County, Changling County, Baicheng City, Songyuan City, Siping City, Yanbian Korean Autonomous Prefecture (<xref ref-type="bibr" rid="B12334367">Jilin Provincial Forestry and Grassland Administration 2023</xref>).</p><p><bold>Liaoning Province</bold>: Jianping County, Beipiao City, Fuxin City, Heishan County, Zhangwu County, Kangping County (field investigation).</p></tp:treatment-sec><tp:treatment-sec sec-type="Notes"><title>Notes</title><p>National Protected Plants (Level II).</p></tp:treatment-sec><ref-list><ref id="B12562879"><element-citation xmlns:xlink="http://www.w3.org/1999/xlink" publication-type="article" xlink:type="simple"><person-group person-group-type="author"><name name-style="western"><surname>Zhao</surname><given-names>Zehai</given-names></name><name name-style="western"><surname>Cao</surname><given-names>Jianguo</given-names></name><name name-style="western"><surname>Li</surname><given-names>Qingyong</given-names></name><name name-style="western"><surname>Fu</surname><given-names>Yujie</given-names></name><name name-style="western"><surname>YuangangZu</surname></name></person-group><year>2004</year><article-title>Study on variety trends of flavonoids in <italic><tp:taxon-name><tp:taxon-name-part taxon-name-part-type="genus" reg="Glycyrrhiza">Glycyrrhiza</tp:taxon-name-part><tp:taxon-name-part taxon-name-part-type="species" reg="uralensis">uralensis</tp:taxon-name-part></tp:taxon-name></italic> in the west of Heilongjiang, China</article-title><source>Bullletin of Botanical Research</source><volume>24</volume><issue>2</issue></element-citation></ref><ref id="B12563017"><element-citation xmlns:xlink="http://www.w3.org/1999/xlink" publication-type="article" xlink:type="simple"><person-group person-group-type="author"><name name-style="western"><surname>You</surname><given-names>Mengyao</given-names></name><name name-style="western"><surname>Wan</surname><given-names>Lu</given-names></name><name name-style="western"><surname>Yan</surname><given-names>Jiajia</given-names></name><name name-style="western"><surname>Zhang</surname><given-names>He</given-names></name><name name-style="western"><surname>Zheng</surname><given-names>Chunying</given-names></name></person-group><year>2022</year><article-title>Research Progress on Endophytes from <italic><tp:taxon-name><tp:taxon-name-part taxon-name-part-type="genus" reg="Glycyrrhiza">Glycyrrhiza</tp:taxon-name-part><tp:taxon-name-part taxon-name-part-type="species" reg="uralensi">uralensi</tp:taxon-name-part></tp:taxon-name></italic></article-title><source>Chinese Agricultural Science Bulletin</source><volume>38</volume><issue>26</issue><fpage>20</fpage><lpage>26</lpage></element-citation></ref><ref id="B12334212"><element-citation xmlns:xlink="http://www.w3.org/1999/xlink" publication-type="article" xlink:type="simple"><person-group person-group-type="author"><name name-style="western"><surname>Wang</surname><given-names>Hongfeng</given-names></name><name name-style="western"><surname>Dong</surname><given-names>Xueyun</given-names></name><name name-style="western"><surname>Mu</surname><given-names>Liqiang</given-names></name></person-group><year>2022</year><article-title>Checklist of tracheophyte in Heilongjiang Province</article-title><source>Biodiversity Science</source><volume>30</volume><issue>6</issue><fpage>1</fpage><lpage>6</lpage><pub-id pub-id-type="doi">10.17520/biods.2022184</pub-id></element-citation></ref><ref id="B12334367"><element-citation xmlns:xlink="http://www.w3.org/1999/xlink" publication-type="website" xlink:type="simple"><person-group person-group-type="author"><name name-style="western"><surname>Administration</surname><given-names>Jilin Provincial Forestry and Grassland</given-names></name></person-group><article-title>The Jilin forestry and grassland Bureau’s wild plant column</article-title><uri xlink:type="simple">https://jllc.jl.gov.cn/ztzl/ysdzwbh/ ysdzwbh_yszwkp/</uri></element-citation></ref></ref-list></tp:taxon-treatment>
