# Supplementary material for: Research progress on nationally protected plants in the three most north-eastern provinces of China
Source: Biodivers Data J. 2025 Mar 20;13:e144780. doi: 10.3897/BDJ.13.e144780 (PMC11950827; doi:10.3897/BDJ.13.e144780)
Supplement: XML Treatment for Lilium amabile [file BDJ.13.e144780-treatment36.xml]

<!DOCTYPE tp:taxon-treatment
  PUBLIC "-//TaxonX//DTD Taxonomic Treatment Publishing DTD v0 20100105//EN" "tax-treatment-NSO.dtd">
<tp:taxon-treatment xmlns:tp="http://www.plazi.org/taxpub"><tp:treatment-meta><mixed-citation publication-type="journal"><person-group><name><surname>Sui</surname><given-names>Yuzhu</given-names></name><name><surname>Wang</surname><given-names>Hongfeng</given-names></name></person-group><article-title>Research progress on nationally protected plants in the three most north-eastern provinces of China</article-title><source>Biodivers Data J</source><day>20</day><month>03</month><year>2025</year><volume>13</volume><pub-id pub-id-type="doi">10.3897/BDJ.13.e144780</pub-id></mixed-citation></tp:treatment-meta><tp:nomenclature><tp:taxon-name>
              <object-id xmlns:xlink="http://www.w3.org/1999/xlink" content-type="arpha" xlink:type="simple">38E05976-8B51-51D1-B042-FEEA83A6A0EA</object-id>
              <tp:taxon-name-part taxon-name-part-type="genus">Lilium</tp:taxon-name-part>
              <tp:taxon-name-part taxon-name-part-type="species">amabile</tp:taxon-name-part>
            </tp:taxon-name><tp:taxon-authority>Palib.</tp:taxon-authority></tp:nomenclature><tp:treatment-sec sec-type="Distribution"><title>Distribution</title><p><bold>Liaoning Province</bold>: Dandong City, Fengcheng City, Donggang City, Shenyang City (<xref ref-type="bibr" rid="B12565430">Xu and Lei 2010</xref>, <xref ref-type="bibr" rid="B12333891">Cui 2023</xref>).</p></tp:treatment-sec><tp:treatment-sec sec-type="Notes"><title>Notes</title><p>National Protected Plants (Level II).</p></tp:treatment-sec><ref-list><ref id="B12565430"><element-citation xmlns:xlink="http://www.w3.org/1999/xlink" publication-type="article" xlink:type="simple"><person-group person-group-type="author"><name name-style="western"><surname>Xu</surname><given-names>Jinfeng</given-names></name><name name-style="western"><surname>Lei</surname><given-names>Jiajun</given-names></name></person-group><year>2010</year><article-title>Experimental studies on the germination of <italic><tp:taxon-name><tp:taxon-name-part taxon-name-part-type="genus" reg="Lilium">Lilium</tp:taxon-name-part><tp:taxon-name-part taxon-name-part-type="species" reg="amabile">amabile</tp:taxon-name-part></tp:taxon-name></italic> seeds</article-title><source>Jiangsu Agricultural Science</source><issue>5</issue><fpage>243</fpage><lpage>244</lpage><pub-id pub-id-type="doi">10.15889/j.issn.1002-1302.2010.05.127</pub-id></element-citation></ref><ref id="B12333891"><element-citation xmlns:xlink="http://www.w3.org/1999/xlink" publication-type="article" xlink:type="simple"><person-group person-group-type="author"><name name-style="western"><surname>Cui</surname><given-names>Kaifeng</given-names></name></person-group><year>2023</year><article-title>Introduction and domestication experiment of <italic><tp:taxon-name><tp:taxon-name-part taxon-name-part-type="genus" reg="Lilium">Lilium</tp:taxon-name-part><tp:taxon-name-part taxon-name-part-type="species" reg="amabile">amabile</tp:taxon-name-part></tp:taxon-name></italic> in Changbai mountain</article-title><source>Journal of Beihua University (Natural Science)</source><volume>24</volume><issue>6</issue><fpage>732</fpage><lpage>736</lpage><pub-id pub-id-type="doi">10.11713/j.isssn.1009-4822.2023.06.005</pub-id></element-citation></ref></ref-list></tp:taxon-treatment>
