# Supplementary material for: Research progress on nationally protected plants in the three most north-eastern provinces of China
Source: Biodivers Data J. 2025 Mar 20;13:e144780. doi: 10.3897/BDJ.13.e144780 (PMC11950827; doi:10.3897/BDJ.13.e144780)
Supplement: XML Treatment for Huperzia serrata [file BDJ.13.e144780-treatment41.xml]

<!DOCTYPE tp:taxon-treatment
  PUBLIC "-//TaxonX//DTD Taxonomic Treatment Publishing DTD v0 20100105//EN" "tax-treatment-NSO.dtd">
<tp:taxon-treatment xmlns:tp="http://www.plazi.org/taxpub"><tp:treatment-meta><mixed-citation publication-type="journal"><person-group><name><surname>Sui</surname><given-names>Yuzhu</given-names></name><name><surname>Wang</surname><given-names>Hongfeng</given-names></name></person-group><article-title>Research progress on nationally protected plants in the three most north-eastern provinces of China</article-title><source>Biodivers Data J</source><day>20</day><month>03</month><year>2025</year><volume>13</volume><pub-id pub-id-type="doi">10.3897/BDJ.13.e144780</pub-id></mixed-citation></tp:treatment-meta><tp:nomenclature><tp:taxon-name>
              <object-id xmlns:xlink="http://www.w3.org/1999/xlink" content-type="arpha" xlink:type="simple">7182147A-E935-5E6C-B73D-9B8E748BF4AF</object-id>
              <tp:taxon-name-part taxon-name-part-type="genus">Huperzia</tp:taxon-name-part>
              <tp:taxon-name-part taxon-name-part-type="species">serrata</tp:taxon-name-part>
            </tp:taxon-name><tp:taxon-authority>(Thunb. ex Murray) Trevis.</tp:taxon-authority></tp:nomenclature><tp:treatment-sec sec-type="Distribution"><title>Distribution</title><p><bold>Heilongjiang Province</bold>: Dongning City, Hailin City, Shuangyashan City, Raohe County, Shangzhi City, Tahe County, Yichun City (<xref ref-type="bibr" rid="B12561414">Wang et al. 2011</xref>, <xref ref-type="bibr" rid="B12334212">Wang et al. 2022</xref>).</p><p><bold>Jilin Province</bold>: Línjiāng City, Antu County, Fusong County, Dunhua City, Changbai Korean Autonomous County, Ji'an City, Jingyu County (<xref ref-type="bibr" rid="B12561414">Wang et al. 2011</xref>).</p><p><bold>Liaoning Province</bold>: Benxi County, Kuandian County, Huanren County, Fengcheng City, Xinbin County (<xref ref-type="bibr" rid="B12561414">Wang et al. 2011</xref>).</p></tp:treatment-sec><tp:treatment-sec sec-type="Notes"><title>Notes</title><p>National Protected Plants (Level II).</p></tp:treatment-sec><ref-list><ref id="B12561414"><element-citation xmlns:xlink="http://www.w3.org/1999/xlink" publication-type="article" xlink:type="simple"><person-group person-group-type="author"><name name-style="western"><surname>Wang</surname><given-names>Deli</given-names></name><name name-style="western"><surname>Feng</surname><given-names>Dongjin</given-names></name><name name-style="western"><surname>Zhu</surname><given-names>Dianlong</given-names></name></person-group><year>2011</year><article-title>Distribution of <italic><tp:taxon-name><tp:taxon-name-part taxon-name-part-type="genus" reg="Huperzia">Huperzia</tp:taxon-name-part><tp:taxon-name-part taxon-name-part-type="species" reg="serrata">serrata</tp:taxon-name-part></tp:taxon-name></italic> (Thunb. ex Murray) Trev.</article-title><source>Chinese Journal of Medical Research Practice</source><volume>25</volume><issue>5</issue><fpage>27</fpage><lpage>34</lpage><pub-id pub-id-type="doi">10.13728/j.1673-6427.2011.05.014</pub-id></element-citation></ref><ref id="B12334212"><element-citation xmlns:xlink="http://www.w3.org/1999/xlink" publication-type="article" xlink:type="simple"><person-group person-group-type="author"><name name-style="western"><surname>Wang</surname><given-names>Hongfeng</given-names></name><name name-style="western"><surname>Dong</surname><given-names>Xueyun</given-names></name><name name-style="western"><surname>Mu</surname><given-names>Liqiang</given-names></name></person-group><year>2022</year><article-title>Checklist of tracheophyte in Heilongjiang Province</article-title><source>Biodiversity Science</source><volume>30</volume><issue>6</issue><fpage>1</fpage><lpage>6</lpage><pub-id pub-id-type="doi">10.17520/biods.2022184</pub-id></element-citation></ref></ref-list></tp:taxon-treatment>
