# Supplementary material for: Research progress on nationally protected plants in the three most north-eastern provinces of China
Source: Biodivers Data J. 2025 Mar 20;13:e144780. doi: 10.3897/BDJ.13.e144780 (PMC11950827; doi:10.3897/BDJ.13.e144780)
Supplement: XML Treatment for Tilia amurensis [file BDJ.13.e144780-treatment45.xml]

<!DOCTYPE tp:taxon-treatment
  PUBLIC "-//TaxonX//DTD Taxonomic Treatment Publishing DTD v0 20100105//EN" "tax-treatment-NSO.dtd">
<tp:taxon-treatment xmlns:tp="http://www.plazi.org/taxpub"><tp:treatment-meta><mixed-citation publication-type="journal"><person-group><name><surname>Sui</surname><given-names>Yuzhu</given-names></name><name><surname>Wang</surname><given-names>Hongfeng</given-names></name></person-group><article-title>Research progress on nationally protected plants in the three most north-eastern provinces of China</article-title><source>Biodivers Data J</source><day>20</day><month>03</month><year>2025</year><volume>13</volume><pub-id pub-id-type="doi">10.3897/BDJ.13.e144780</pub-id></mixed-citation></tp:treatment-meta><tp:nomenclature><tp:taxon-name>
              <object-id xmlns:xlink="http://www.w3.org/1999/xlink" content-type="arpha" xlink:type="simple">FA1E54EE-4A62-59F5-B27E-D47BE00449E0</object-id>
              <tp:taxon-name-part taxon-name-part-type="genus">Tilia</tp:taxon-name-part>
              <tp:taxon-name-part taxon-name-part-type="species">amurensis</tp:taxon-name-part>
            </tp:taxon-name><tp:taxon-authority>Rupr.</tp:taxon-authority></tp:nomenclature><tp:treatment-sec sec-type="Conservation status"><title>Conservation status</title><p>LC</p></tp:treatment-sec><tp:treatment-sec sec-type="Distribution"><title>Distribution</title><p><bold>Heilongjiang Province</bold>: Acheng District, Binxian, Daqing City, Hulan District, Jidong County, Jixi City, Mudanjiang City, Mulan County, Nenjiang City, Qitaihe City, Qiqihar City, Shuangyashan City, Suihua City, Tonghe County, Anda City, Baoqing County, Bobo County, Harbin City, Heihe City, Luobei County, Mishan City, Ning'an City, Shangzhi City, Sunwu County, Yichun City (<xref ref-type="bibr" rid="B12565413">Zhou 2008</xref>, <xref ref-type="bibr" rid="B12334212">Wang et al. 2022</xref>).</p><p><bold>Jilin Province</bold>: Dongchang District, Linjiang City, Erdaojiang District, Helong City, Antu County, Fusong County, Dunhua City, Liuhe County, Meihekou City, Wangqing County, Hunchun City, Jiaohe City, Huinan County, Tonghua County, Changbai Korean Autonomous County, Ji'an City, Jingyu County (<xref ref-type="bibr" rid="B12334367">Jilin Provincial Forestry and Grassland Administration 2023</xref>).</p><p><bold>Liaoning Province</bold>: Xianrendong National Nature Reserve, Fengcheng City, Baishilazi National Nature Reserve, Xiuyan County, Kuandian County, Bailangshan National Nature Reserve, Fushun County, Xinbin County, Benxi County, Huanren County, Qingyuan County, Kaiyuan City, Tieling County, Xifeng County, Binglashan National Forest Park in various regions of Liaoning (field investigation) (<xref ref-type="bibr" rid="B12565413">Zhou 2008</xref>).</p></tp:treatment-sec><tp:treatment-sec sec-type="Notes"><title>Notes</title><p>National Protected Plants (Level II).</p></tp:treatment-sec><ref-list><ref id="B12565413"><element-citation xmlns:xlink="http://www.w3.org/1999/xlink" publication-type="thesis" xlink:type="simple"><person-group person-group-type="author"><name name-style="western"><surname>Zhou</surname><given-names>Hao</given-names></name></person-group><year>2008</year><source>Comparative study on ultrastructure of <italic><tp:taxon-name><tp:taxon-name-part taxon-name-part-type="genus" reg="Tilia">Tilia</tp:taxon-name-part><tp:taxon-name-part taxon-name-part-type="species" reg="amurensis">amurensis</tp:taxon-name-part></tp:taxon-name></italic> in different geograghical conditions</source><publisher-name>Northeast Forestry University</publisher-name></element-citation></ref><ref id="B12334212"><element-citation xmlns:xlink="http://www.w3.org/1999/xlink" publication-type="article" xlink:type="simple"><person-group person-group-type="author"><name name-style="western"><surname>Wang</surname><given-names>Hongfeng</given-names></name><name name-style="western"><surname>Dong</surname><given-names>Xueyun</given-names></name><name name-style="western"><surname>Mu</surname><given-names>Liqiang</given-names></name></person-group><year>2022</year><article-title>Checklist of tracheophyte in Heilongjiang Province</article-title><source>Biodiversity Science</source><volume>30</volume><issue>6</issue><fpage>1</fpage><lpage>6</lpage><pub-id pub-id-type="doi">10.17520/biods.2022184</pub-id></element-citation></ref><ref id="B12334367"><element-citation xmlns:xlink="http://www.w3.org/1999/xlink" publication-type="website" xlink:type="simple"><person-group person-group-type="author"><name name-style="western"><surname>Administration</surname><given-names>Jilin Provincial Forestry and Grassland</given-names></name></person-group><article-title>The Jilin forestry and grassland Bureau’s wild plant column</article-title><uri xlink:type="simple">https://jllc.jl.gov.cn/ztzl/ysdzwbh/ ysdzwbh_yszwkp/</uri></element-citation></ref></ref-list></tp:taxon-treatment>
