# Supplementary material for: Research progress on nationally protected plants in the three most north-eastern provinces of China
Source: Biodivers Data J. 2025 Mar 20;13:e144780. doi: 10.3897/BDJ.13.e144780 (PMC11950827; doi:10.3897/BDJ.13.e144780)
Supplement: XML Treatment for Nelumbo nucifera [file BDJ.13.e144780-treatment47.xml]

<!DOCTYPE tp:taxon-treatment
  PUBLIC "-//TaxonX//DTD Taxonomic Treatment Publishing DTD v0 20100105//EN" "tax-treatment-NSO.dtd">
<tp:taxon-treatment xmlns:tp="http://www.plazi.org/taxpub"><tp:treatment-meta><mixed-citation publication-type="journal"><person-group><name><surname>Sui</surname><given-names>Yuzhu</given-names></name><name><surname>Wang</surname><given-names>Hongfeng</given-names></name></person-group><article-title>Research progress on nationally protected plants in the three most north-eastern provinces of China</article-title><source>Biodivers Data J</source><day>20</day><month>03</month><year>2025</year><volume>13</volume><pub-id pub-id-type="doi">10.3897/BDJ.13.e144780</pub-id></mixed-citation></tp:treatment-meta><tp:nomenclature><tp:taxon-name>
              <object-id xmlns:xlink="http://www.w3.org/1999/xlink" content-type="arpha" xlink:type="simple">FDB15029-523C-54D0-AA19-42A8BFE33C7A</object-id>
              <tp:taxon-name-part taxon-name-part-type="genus">Nelumbo</tp:taxon-name-part>
              <tp:taxon-name-part taxon-name-part-type="species">nucifera</tp:taxon-name-part>
            </tp:taxon-name><tp:taxon-authority>Gaertn.</tp:taxon-authority></tp:nomenclature><tp:treatment-sec sec-type="Distribution"><title>Distribution</title><p><bold>Heilongjiang Province</bold>: Sanjiang Plain, Songnen Plain, Fangzheng, Mulan County, Ning'an City, Wuchang City (<xref ref-type="bibr" rid="B12562981">Xue et al. 2005</xref>, <xref ref-type="bibr" rid="B12562897">Xue et al. 2015</xref>).</p><p><bold>Jilin Province</bold>: Jingxin Town, Hunchun (<xref ref-type="bibr" rid="B12334367">Jilin Provincial Forestry and Grassland Administration 2023</xref>).</p><p><bold>Liaoning Province</bold>: Huanren County, Jinzhou District, Pulandian District, Haicheng City, Liaoyang County, Liaozhong District, Xinmin City, Tai'an County, Suizhong County, Zhangwu County (field investigation) (<xref ref-type="bibr" rid="B12562195">Fu 2021</xref>, <xref ref-type="bibr" rid="B12566098">Plant photo bank of China 2025</xref>).</p></tp:treatment-sec><tp:treatment-sec sec-type="Notes"><title>Notes</title><p>National Protected Plants (Level II).</p><p>(Fig. <xref ref-type="fig" rid="F12584481">4</xref>)</p></tp:treatment-sec><tp:treatment-sec><!--Section generated to contain objects referenced in tp:taxon-treatment.--><fig id="F12584481" position="float" orientation="portrait"><object-id xmlns:xlink="http://www.w3.org/1999/xlink" content-type="arpha" xlink:type="simple">994A102C-B757-524E-9F15-D444912F1874</object-id><object-id xmlns:xlink="http://www.w3.org/1999/xlink" content-type="doi" xlink:type="simple">10.3897/BDJ.13.e144780.figure4</object-id><label>Figure 4.</label><caption><p><italic><tp:taxon-name><tp:taxon-name-part taxon-name-part-type="genus" reg="Nelumbo">Nelumbo</tp:taxon-name-part><tp:taxon-name-part taxon-name-part-type="species" reg="nucifera">nucifera</tp:taxon-name-part></tp:taxon-name></italic>.</p></caption><graphic xmlns:xlink="http://www.w3.org/1999/xlink" xlink:href="bdj-13-e144780-g004.jpg" position="float" id="oo_1245193.jpg" orientation="portrait" xlink:type="simple"><uri content-type="original_file" xlink:type="simple">https://binary.pensoft.net/fig/1245193</uri></graphic></fig></tp:treatment-sec><ref-list><ref id="B12562981"><element-citation xmlns:xlink="http://www.w3.org/1999/xlink" publication-type="article" xlink:type="simple"><person-group person-group-type="author"><name name-style="western"><surname>Xue</surname><given-names>Jianhua</given-names></name><name name-style="western"><surname>Zhuo</surname><given-names>Lihuan</given-names></name><name name-style="western"><surname>Guo</surname><given-names>Yumin</given-names></name><name name-style="western"><surname>Su</surname><given-names>Hanying</given-names></name></person-group><year>2005</year><article-title>Status and conservation of <italic><tp:taxon-name><tp:taxon-name-part taxon-name-part-type="genus" reg="Nelumbo">Nelumbo</tp:taxon-name-part><tp:taxon-name-part taxon-name-part-type="species" reg="nucifera">nucifera</tp:taxon-name-part></tp:taxon-name></italic> resources in Heilongjiang Province</article-title><source>Natural Sciences Journal of Harbin Normal University</source><volume>21</volume><issue>2</issue><fpage>87</fpage><lpage>91</lpage></element-citation></ref><ref id="B12562897"><element-citation xmlns:xlink="http://www.w3.org/1999/xlink" publication-type="article" xlink:type="simple"><person-group person-group-type="author"><name name-style="western"><surname>Xue</surname><given-names>Jianhua</given-names></name><name name-style="western"><surname>Kryukova</surname><given-names>M. V.</given-names></name><name name-style="western"><surname>Rubtsova</surname><given-names>T. A.</given-names></name><name name-style="western"><surname>Pshennikova</surname><given-names>L. M.</given-names></name><name name-style="western"><surname>Bolotova</surname><given-names>Ya. V.</given-names></name></person-group><year>2015</year><article-title>A closer look at <italic><tp:taxon-name><tp:taxon-name-part taxon-name-part-type="genus" reg="Nelumbo">Nelumbo</tp:taxon-name-part><tp:taxon-name-part taxon-name-part-type="species" reg="nucifera">nucifera</tp:taxon-name-part></tp:taxon-name></italic> in the Heilongjiang Basin</article-title><source>World of Life</source><issue>6</issue><fpage>4</fpage><lpage>1</lpage></element-citation></ref><ref id="B12334367"><element-citation xmlns:xlink="http://www.w3.org/1999/xlink" publication-type="website" xlink:type="simple"><person-group person-group-type="author"><name name-style="western"><surname>Administration</surname><given-names>Jilin Provincial Forestry and Grassland</given-names></name></person-group><article-title>The Jilin forestry and grassland Bureau’s wild plant column</article-title><uri xlink:type="simple">https://jllc.jl.gov.cn/ztzl/ysdzwbh/ ysdzwbh_yszwkp/</uri></element-citation></ref><ref id="B12562195"><element-citation xmlns:xlink="http://www.w3.org/1999/xlink" publication-type="thesis" xlink:type="simple"><person-group person-group-type="author"><name name-style="western"><surname>Fu</surname><given-names>Yanrong</given-names></name></person-group><year>2021</year><source>The study on the germplasm diversity of wild Asian lotus (<italic><tp:taxon-name><tp:taxon-name-part taxon-name-part-type="genus" reg="Nelumbo">Nelumbo</tp:taxon-name-part><tp:taxon-name-part taxon-name-part-type="species" reg="nucifera">nucifera</tp:taxon-name-part></tp:taxon-name></italic>) from northern China</source><publisher-name>Beijing Forestry University</publisher-name></element-citation></ref><ref id="B12566098"><element-citation xmlns:xlink="http://www.w3.org/1999/xlink" publication-type="website" xlink:type="simple"><person-group person-group-type="author"><name name-style="western"><surname>China</surname><given-names>Plant photo bank of</given-names></name></person-group><uri xlink:type="simple">https://ppbc.iplant.cn/sp/7966</uri></element-citation></ref></ref-list></tp:taxon-treatment>
