# Supplementary material for: Research progress on nationally protected plants in the three most north-eastern provinces of China
Source: Biodivers Data J. 2025 Mar 20;13:e144780. doi: 10.3897/BDJ.13.e144780 (PMC11950827; doi:10.3897/BDJ.13.e144780)
Supplement: XML Treatment for Fraxinus mandshurica [file BDJ.13.e144780-treatment49.xml]

<!DOCTYPE tp:taxon-treatment
  PUBLIC "-//TaxonX//DTD Taxonomic Treatment Publishing DTD v0 20100105//EN" "tax-treatment-NSO.dtd">
<tp:taxon-treatment xmlns:tp="http://www.plazi.org/taxpub"><tp:treatment-meta><mixed-citation publication-type="journal"><person-group><name><surname>Sui</surname><given-names>Yuzhu</given-names></name><name><surname>Wang</surname><given-names>Hongfeng</given-names></name></person-group><article-title>Research progress on nationally protected plants in the three most north-eastern provinces of China</article-title><source>Biodivers Data J</source><day>20</day><month>03</month><year>2025</year><volume>13</volume><pub-id pub-id-type="doi">10.3897/BDJ.13.e144780</pub-id></mixed-citation></tp:treatment-meta><tp:nomenclature><tp:taxon-name>
              <object-id xmlns:xlink="http://www.w3.org/1999/xlink" content-type="arpha" xlink:type="simple">97E7D296-B832-5DBA-B64B-0563634AE801</object-id>
              <tp:taxon-name-part taxon-name-part-type="genus">Fraxinus</tp:taxon-name-part>
              <tp:taxon-name-part taxon-name-part-type="species">mandshurica</tp:taxon-name-part>
            </tp:taxon-name><tp:taxon-authority>Rupr.</tp:taxon-authority></tp:nomenclature><tp:treatment-sec sec-type="Conservation status"><title>Conservation status</title><p>LC</p></tp:treatment-sec><tp:treatment-sec sec-type="Distribution"><title>Distribution</title><p><bold>Heilongjiang Province</bold>: Acheng District, Hegang City, Hulin City, Jixi City, Mishan City, Mudanjiang City, Qiqihar City, Harbin City, Yichun City (<xref ref-type="bibr" rid="B12565690">Zhao 2021</xref>, <xref ref-type="bibr" rid="B12334212">Wang et al. 2022</xref>, <xref ref-type="bibr" rid="B12565475">Liang et al. 2023</xref>).</p><p><bold>Jilin Province</bold>: Dongchang District, Linjiang City, Erdaojiang District, Helong City, Antu County, Yanji City, Fusong County, Dunhua City, Liuhe County, Huadian City, Meihekou City, Yongji County, Wangqing County, Hunchun City, Panshi City, Shulan City, Jiaohe City, Huinan County, Tonghua County, Changbai Korean Autonomous County, Ji'an City, Jingyu County (<xref ref-type="bibr" rid="B12565690">Zhao 2021</xref>, <xref ref-type="bibr" rid="B12565475">Liang et al. 2023</xref>).</p><p><bold>Liaoning Province</bold>: Haicheng City, Wafangdian District, Pulandian District, Zhuanghe City, Anshan City, Nanpiao District, Xifeng City, Benxi County, Dengta City, Fengcheng City, Fushun County, Gaizhou City, Ganjingzi District, Heishan County, Huanren County, Kuandian County, Mingshan District, Pingshan District, Dongling District, Qingyuan County, Shiqiaozhuang Development Zone, Suizhong County, Xinbin County, Xiuyan County, Yixian County (<xref ref-type="bibr" rid="B12565690">Zhao 2021</xref>, <xref ref-type="bibr" rid="B12565475">Liang et al. 2023</xref>).</p></tp:treatment-sec><tp:treatment-sec sec-type="Notes"><title>Notes</title><p>National Protected Plants (Level II).</p></tp:treatment-sec><ref-list><ref id="B12565690"><element-citation xmlns:xlink="http://www.w3.org/1999/xlink" publication-type="thesis" xlink:type="simple"><person-group person-group-type="author"><name name-style="western"><surname>Zhao</surname><given-names>Xingtang</given-names></name></person-group><year>2021</year><source>Study on the variation law of growth and carbon traits and breeding of improved varieties and high carbon sequestration molecular mechanism of <italic><tp:taxon-name><tp:taxon-name-part taxon-name-part-type="genus" reg="Fraxinus">Fraxinus</tp:taxon-name-part><tp:taxon-name-part taxon-name-part-type="species" reg="mandshurica">mandshurica</tp:taxon-name-part></tp:taxon-name></italic> provenance</source><publisher-name>Northeast Forestry University</publisher-name></element-citation></ref><ref id="B12334212"><element-citation xmlns:xlink="http://www.w3.org/1999/xlink" publication-type="article" xlink:type="simple"><person-group person-group-type="author"><name name-style="western"><surname>Wang</surname><given-names>Hongfeng</given-names></name><name name-style="western"><surname>Dong</surname><given-names>Xueyun</given-names></name><name name-style="western"><surname>Mu</surname><given-names>Liqiang</given-names></name></person-group><year>2022</year><article-title>Checklist of tracheophyte in Heilongjiang Province</article-title><source>Biodiversity Science</source><volume>30</volume><issue>6</issue><fpage>1</fpage><lpage>6</lpage><pub-id pub-id-type="doi">10.17520/biods.2022184</pub-id></element-citation></ref><ref id="B12565475"><element-citation xmlns:xlink="http://www.w3.org/1999/xlink" publication-type="article" xlink:type="simple"><person-group person-group-type="author"><name name-style="western"><surname>Liang</surname><given-names>Wanjun</given-names></name><name name-style="western"><surname>He</surname><given-names>Huaijiang</given-names></name><name name-style="western"><surname>Li</surname><given-names>Yan</given-names></name><name name-style="western"><surname>Luo</surname><given-names>Ye</given-names></name><name name-style="western"><surname>Han</surname><given-names>Jiao</given-names></name><name name-style="western"><surname>Zhang</surname><given-names>Zhonghui</given-names></name></person-group><year>2023</year><article-title>Establishment of site index table and site form table for natural <italic><tp:taxon-name><tp:taxon-name-part taxon-name-part-type="genus" reg="Fraxinus">Fraxinus</tp:taxon-name-part><tp:taxon-name-part taxon-name-part-type="species" reg="mandshurica">mandshurica</tp:taxon-name-part></tp:taxon-name></italic> in northeast China</article-title><source>Journal of Jilin Forestry Science and Technology</source><volume>52</volume><issue>1</issue><fpage>23</fpage><lpage>28+37</lpage><pub-id pub-id-type="doi">10.16115/j.cnki.issn.1005-7129.2023.01.005</pub-id></element-citation></ref></ref-list></tp:taxon-treatment>
