# Supplementary material for: Research progress on nationally protected plants in the three most north-eastern provinces of China
Source: Biodivers Data J. 2025 Mar 20;13:e144780. doi: 10.3897/BDJ.13.e144780 (PMC11950827; doi:10.3897/BDJ.13.e144780)
Supplement: XML Treatment for Cypripedium calceolus [file BDJ.13.e144780-treatment51.xml]

<!DOCTYPE tp:taxon-treatment
  PUBLIC "-//TaxonX//DTD Taxonomic Treatment Publishing DTD v0 20100105//EN" "tax-treatment-NSO.dtd">
<tp:taxon-treatment xmlns:tp="http://www.plazi.org/taxpub"><tp:treatment-meta><mixed-citation publication-type="journal"><person-group><name><surname>Sui</surname><given-names>Yuzhu</given-names></name><name><surname>Wang</surname><given-names>Hongfeng</given-names></name></person-group><article-title>Research progress on nationally protected plants in the three most north-eastern provinces of China</article-title><source>Biodivers Data J</source><day>20</day><month>03</month><year>2025</year><volume>13</volume><pub-id pub-id-type="doi">10.3897/BDJ.13.e144780</pub-id></mixed-citation></tp:treatment-meta><tp:nomenclature><tp:taxon-name>
              <object-id xmlns:xlink="http://www.w3.org/1999/xlink" content-type="arpha" xlink:type="simple">7A650779-7F18-5335-BF0B-EC2B062BE2F1</object-id>
              <tp:taxon-name-part taxon-name-part-type="genus">Cypripedium</tp:taxon-name-part>
              <tp:taxon-name-part taxon-name-part-type="species">calceolus</tp:taxon-name-part>
            </tp:taxon-name><tp:taxon-authority>L.</tp:taxon-authority></tp:nomenclature><tp:treatment-sec sec-type="Conservation status"><title>Conservation status</title><p>LC</p></tp:treatment-sec><tp:treatment-sec sec-type="Distribution"><title>Distribution</title><p><bold>Heilongjiang Province</bold>: Harbin City, Huma County, Jiayin County, Shangzhi City, Yichun City, Jixi Hulin Zhenbao Island Nature Reserve, Nenjiang Central Station Nature Reserve (<xref ref-type="bibr" rid="B12334212">Wang et al. 2022</xref>, <xref ref-type="bibr" rid="B12561759">Wu 2022</xref>).</p><p><bold>Jilin Province</bold>: Linjiang City, Helong City, Antu County, Fusong County, Hunchun City, Huadian, Dunhua, Wangqing, Longjing, Tumen (<xref ref-type="bibr" rid="B12561767">Zhao 2013</xref>, <xref ref-type="bibr" rid="B12334367">Jilin Provincial Forestry and Grassland Administration 2023</xref>).</p><p><bold>Liaoning Province</bold>: Benxi City, Huanren County, Qingyuan City, Xinbin County (field investigation) .</p><p>(Fig. <xref ref-type="fig" rid="F12584510">5</xref>)</p></tp:treatment-sec><tp:treatment-sec sec-type="Notes"><title>Notes</title><p>National Protected Plants (Level II).</p><p>(Fig. <xref ref-type="fig" rid="F12584473">6</xref>)</p></tp:treatment-sec><tp:treatment-sec><!--Section generated to contain objects referenced in tp:taxon-treatment.--><fig id="F12584510" position="float" orientation="portrait"><object-id xmlns:xlink="http://www.w3.org/1999/xlink" content-type="arpha" xlink:type="simple">5D693571-F0CA-5C97-A4E8-27AC01FC2C06</object-id><object-id xmlns:xlink="http://www.w3.org/1999/xlink" content-type="doi" xlink:type="simple">10.3897/BDJ.13.e144780.figure5</object-id><label>Figure 5.</label><caption><p>County distribution of <italic><tp:taxon-name><tp:taxon-name-part taxon-name-part-type="genus" reg="Cypripedium">Cypripedium</tp:taxon-name-part><tp:taxon-name-part taxon-name-part-type="species" reg="calceolus">calceolus</tp:taxon-name-part></tp:taxon-name></italic>.</p></caption><graphic xmlns:xlink="http://www.w3.org/1999/xlink" xlink:href="bdj-13-e144780-g005.png" position="float" id="oo_1245229.png" orientation="portrait" xlink:type="simple"><uri content-type="original_file" xlink:type="simple">https://binary.pensoft.net/fig/1245229</uri></graphic></fig><fig id="F12584473" position="float" orientation="portrait"><object-id xmlns:xlink="http://www.w3.org/1999/xlink" content-type="arpha" xlink:type="simple">1C4D8EE9-F849-5A01-AF30-F770C735BB6B</object-id><object-id xmlns:xlink="http://www.w3.org/1999/xlink" content-type="doi" xlink:type="simple">10.3897/BDJ.13.e144780.figure6</object-id><label>Figure 6.</label><caption><p><italic><tp:taxon-name><tp:taxon-name-part taxon-name-part-type="genus" reg="Cypripedium">Cypripedium</tp:taxon-name-part><tp:taxon-name-part taxon-name-part-type="species" reg="calceolus">calceolus</tp:taxon-name-part></tp:taxon-name></italic>.</p></caption><graphic xmlns:xlink="http://www.w3.org/1999/xlink" xlink:href="bdj-13-e144780-g006.jpg" position="float" id="oo_1245190.jpg" orientation="portrait" xlink:type="simple"><uri content-type="original_file" xlink:type="simple">https://binary.pensoft.net/fig/1245190</uri></graphic></fig></tp:treatment-sec><ref-list><ref id="B12334212"><element-citation xmlns:xlink="http://www.w3.org/1999/xlink" publication-type="article" xlink:type="simple"><person-group person-group-type="author"><name name-style="western"><surname>Wang</surname><given-names>Hongfeng</given-names></name><name name-style="western"><surname>Dong</surname><given-names>Xueyun</given-names></name><name name-style="western"><surname>Mu</surname><given-names>Liqiang</given-names></name></person-group><year>2022</year><article-title>Checklist of tracheophyte in Heilongjiang Province</article-title><source>Biodiversity Science</source><volume>30</volume><issue>6</issue><fpage>1</fpage><lpage>6</lpage><pub-id pub-id-type="doi">10.17520/biods.2022184</pub-id></element-citation></ref><ref id="B12561759"><element-citation xmlns:xlink="http://www.w3.org/1999/xlink" publication-type="thesis" xlink:type="simple"><person-group person-group-type="author"><name name-style="western"><surname>Wu</surname><given-names>Yan</given-names></name></person-group><year>2022</year><source>Prediction of suitable growing area of <italic><tp:taxon-name><tp:taxon-name-part taxon-name-part-type="genus" reg="Cypripedium">Cypripedium</tp:taxon-name-part></tp:taxon-name></italic> in Heilongjiang province under climate change</source><publisher-name>Northeast Forestry University</publisher-name></element-citation></ref><ref id="B12561767"><element-citation xmlns:xlink="http://www.w3.org/1999/xlink" publication-type="thesis" xlink:type="simple"><person-group person-group-type="author"><name name-style="western"><surname>Zhao</surname><given-names>Guoying</given-names></name></person-group><year>2013</year><source>A survey on the plants of the <italic><tp:taxon-name><tp:taxon-name-part taxon-name-part-type="genus" reg="Cypripedium">Cypripedium</tp:taxon-name-part></tp:taxon-name></italic> in the Changbai Mountains and a study on their genetic diversity</source><publisher-name>Jilin Agricultural University</publisher-name></element-citation></ref><ref id="B12334367"><element-citation xmlns:xlink="http://www.w3.org/1999/xlink" publication-type="website" xlink:type="simple"><person-group person-group-type="author"><name name-style="western"><surname>Administration</surname><given-names>Jilin Provincial Forestry and Grassland</given-names></name></person-group><article-title>The Jilin forestry and grassland Bureau’s wild plant column</article-title><uri xlink:type="simple">https://jllc.jl.gov.cn/ztzl/ysdzwbh/ ysdzwbh_yszwkp/</uri></element-citation></ref></ref-list></tp:taxon-treatment>
