# Supplementary material for: Research progress on nationally protected plants in the three most north-eastern provinces of China
Source: Biodivers Data J. 2025 Mar 20;13:e144780. doi: 10.3897/BDJ.13.e144780 (PMC11950827; doi:10.3897/BDJ.13.e144780)
Supplement: XML Treatment for Cypripedium guttatum [file BDJ.13.e144780-treatment52.xml]

<!DOCTYPE tp:taxon-treatment
  PUBLIC "-//TaxonX//DTD Taxonomic Treatment Publishing DTD v0 20100105//EN" "tax-treatment-NSO.dtd">
<tp:taxon-treatment xmlns:tp="http://www.plazi.org/taxpub"><tp:treatment-meta><mixed-citation publication-type="journal"><person-group><name><surname>Sui</surname><given-names>Yuzhu</given-names></name><name><surname>Wang</surname><given-names>Hongfeng</given-names></name></person-group><article-title>Research progress on nationally protected plants in the three most north-eastern provinces of China</article-title><source>Biodivers Data J</source><day>20</day><month>03</month><year>2025</year><volume>13</volume><pub-id pub-id-type="doi">10.3897/BDJ.13.e144780</pub-id></mixed-citation></tp:treatment-meta><tp:nomenclature><tp:taxon-name>
              <object-id xmlns:xlink="http://www.w3.org/1999/xlink" content-type="arpha" xlink:type="simple">FE1DB140-17D2-5C59-BB74-C80CFD3ADA8F</object-id>
              <tp:taxon-name-part taxon-name-part-type="genus">Cypripedium</tp:taxon-name-part>
              <tp:taxon-name-part taxon-name-part-type="species">guttatum</tp:taxon-name-part>
            </tp:taxon-name><tp:taxon-authority>Sw.</tp:taxon-authority></tp:nomenclature><tp:treatment-sec sec-type="Conservation status"><title>Conservation status</title><p>LC</p></tp:treatment-sec><tp:treatment-sec sec-type="Distribution"><title>Distribution</title><p><bold>Heilongjiang Province</bold>: The Greater Khingan Range area, Harbin City, Hegang City, Hulin City, Jixi City, Qiqihar City, Tieli City, Heihe City, Huma County, Jiayin County, Shangzhi City, Yichun City, Raohe, Jiayin Maolan Gully, Heihe Shengshan Nature Reserve, Nenjiang Central Station Nature Reserve, Jiagedaqi Guli Forest Farm, Huzhong Nature Reserve (<xref ref-type="bibr" rid="B12333920">Li 2020</xref>, <xref ref-type="bibr" rid="B12334212">Wang et al. 2022</xref>, <xref ref-type="bibr" rid="B12561759">Wu 2022</xref>).</p><p><bold>Jilin Province</bold>: Dongchang District, Linjiang City, Erdaojiang District, Helong City, Tumen City, Antu County, Yanji City, Fusong County, Dunhua City, Liuhe County, Meihekou City, Jiangyuan District, Wangqing County, Hunjiang District, Hunchun City, Huinan County, Tonghua County, Changbai Korean Autonomous County, Ji'an City, Jingyu County, Longjing City, Jiaohe, Yanbian, Changbai Mountain Nature Reserve (<xref ref-type="bibr" rid="B12561767">Zhao 2013</xref>, <xref ref-type="bibr" rid="B12334367">Jilin Provincial Forestry and Grassland Administration 2023</xref>).</p><p><bold>Liaoning Province</bold>: Benxi City, Huanren County, Fengcheng City (<xref ref-type="bibr" rid="B12333920">Li 2020</xref>).</p><p>(Fig. <xref ref-type="fig" rid="F12584512">7</xref>)</p></tp:treatment-sec><tp:treatment-sec sec-type="Notes"><title>Notes</title><p>National Protected Plants (Level II).</p><p>(Fig. <xref ref-type="fig" rid="F12584506">8</xref>)</p></tp:treatment-sec><tp:treatment-sec><!--Section generated to contain objects referenced in tp:taxon-treatment.--><fig id="F12584512" position="float" orientation="portrait"><object-id xmlns:xlink="http://www.w3.org/1999/xlink" content-type="arpha" xlink:type="simple">896732A1-4795-5B2E-ADD7-2046A356BFB7</object-id><object-id xmlns:xlink="http://www.w3.org/1999/xlink" content-type="doi" xlink:type="simple">10.3897/BDJ.13.e144780.figure7</object-id><label>Figure 7.</label><caption><p>County distribution of <italic><tp:taxon-name><tp:taxon-name-part taxon-name-part-type="genus" reg="Cypripedium">Cypripedium</tp:taxon-name-part><tp:taxon-name-part taxon-name-part-type="species" reg="guttatum">guttatum</tp:taxon-name-part></tp:taxon-name></italic>.</p></caption><graphic xmlns:xlink="http://www.w3.org/1999/xlink" xlink:href="bdj-13-e144780-g007.png" position="float" id="oo_1245230.png" orientation="portrait" xlink:type="simple"><uri content-type="original_file" xlink:type="simple">https://binary.pensoft.net/fig/1245230</uri></graphic></fig><fig id="F12584506" position="float" orientation="portrait"><object-id xmlns:xlink="http://www.w3.org/1999/xlink" content-type="arpha" xlink:type="simple">D2E4E24E-9296-5902-85C1-7EED3A310C30</object-id><object-id xmlns:xlink="http://www.w3.org/1999/xlink" content-type="doi" xlink:type="simple">10.3897/BDJ.13.e144780.figure8</object-id><label>Figure 8.</label><caption><p><italic><tp:taxon-name><tp:taxon-name-part taxon-name-part-type="genus" reg="Cypripedium">Cypripedium</tp:taxon-name-part><tp:taxon-name-part taxon-name-part-type="species" reg="guttatum">guttatum</tp:taxon-name-part></tp:taxon-name></italic>.</p></caption><graphic xmlns:xlink="http://www.w3.org/1999/xlink" xlink:href="bdj-13-e144780-g008.jpg" position="float" id="oo_1245201.jpg" orientation="portrait" xlink:type="simple"><uri content-type="original_file" xlink:type="simple">https://binary.pensoft.net/fig/1245201</uri></graphic></fig></tp:treatment-sec><ref-list><ref id="B12333920"><element-citation xmlns:xlink="http://www.w3.org/1999/xlink" publication-type="thesis" xlink:type="simple"><person-group person-group-type="author"><name name-style="western"><surname>Li</surname><given-names>Zhongyue</given-names></name></person-group><year>2020</year><source>Geographical functional traits variation and conservation of <italic><tp:taxon-name><tp:taxon-name-part taxon-name-part-type="genus" reg="Cypripedium">Cypripedium</tp:taxon-name-part></tp:taxon-name></italic> population in Northeast China</source><publisher-name>Northeast Forestry University</publisher-name><pub-id pub-id-type="doi">10.27009/d.cnki.gdblu.2020.000911</pub-id></element-citation></ref><ref id="B12334212"><element-citation xmlns:xlink="http://www.w3.org/1999/xlink" publication-type="article" xlink:type="simple"><person-group person-group-type="author"><name name-style="western"><surname>Wang</surname><given-names>Hongfeng</given-names></name><name name-style="western"><surname>Dong</surname><given-names>Xueyun</given-names></name><name name-style="western"><surname>Mu</surname><given-names>Liqiang</given-names></name></person-group><year>2022</year><article-title>Checklist of tracheophyte in Heilongjiang Province</article-title><source>Biodiversity Science</source><volume>30</volume><issue>6</issue><fpage>1</fpage><lpage>6</lpage><pub-id pub-id-type="doi">10.17520/biods.2022184</pub-id></element-citation></ref><ref id="B12561759"><element-citation xmlns:xlink="http://www.w3.org/1999/xlink" publication-type="thesis" xlink:type="simple"><person-group person-group-type="author"><name name-style="western"><surname>Wu</surname><given-names>Yan</given-names></name></person-group><year>2022</year><source>Prediction of suitable growing area of <italic><tp:taxon-name><tp:taxon-name-part taxon-name-part-type="genus" reg="Cypripedium">Cypripedium</tp:taxon-name-part></tp:taxon-name></italic> in Heilongjiang province under climate change</source><publisher-name>Northeast Forestry University</publisher-name></element-citation></ref><ref id="B12561767"><element-citation xmlns:xlink="http://www.w3.org/1999/xlink" publication-type="thesis" xlink:type="simple"><person-group person-group-type="author"><name name-style="western"><surname>Zhao</surname><given-names>Guoying</given-names></name></person-group><year>2013</year><source>A survey on the plants of the <italic><tp:taxon-name><tp:taxon-name-part taxon-name-part-type="genus" reg="Cypripedium">Cypripedium</tp:taxon-name-part></tp:taxon-name></italic> in the Changbai Mountains and a study on their genetic diversity</source><publisher-name>Jilin Agricultural University</publisher-name></element-citation></ref><ref id="B12334367"><element-citation xmlns:xlink="http://www.w3.org/1999/xlink" publication-type="website" xlink:type="simple"><person-group person-group-type="author"><name name-style="western"><surname>Administration</surname><given-names>Jilin Provincial Forestry and Grassland</given-names></name></person-group><article-title>The Jilin forestry and grassland Bureau’s wild plant column</article-title><uri xlink:type="simple">https://jllc.jl.gov.cn/ztzl/ysdzwbh/ ysdzwbh_yszwkp/</uri></element-citation></ref></ref-list></tp:taxon-treatment>
