# Supplementary material for: Research progress on nationally protected plants in the three most north-eastern provinces of China
Source: Biodivers Data J. 2025 Mar 20;13:e144780. doi: 10.3897/BDJ.13.e144780 (PMC11950827; doi:10.3897/BDJ.13.e144780)
Supplement: XML Treatment for Cypripedium macranthos [file BDJ.13.e144780-treatment53.xml]

<!DOCTYPE tp:taxon-treatment
  PUBLIC "-//TaxonX//DTD Taxonomic Treatment Publishing DTD v0 20100105//EN" "tax-treatment-NSO.dtd">
<tp:taxon-treatment xmlns:tp="http://www.plazi.org/taxpub"><tp:treatment-meta><mixed-citation publication-type="journal"><person-group><name><surname>Sui</surname><given-names>Yuzhu</given-names></name><name><surname>Wang</surname><given-names>Hongfeng</given-names></name></person-group><article-title>Research progress on nationally protected plants in the three most north-eastern provinces of China</article-title><source>Biodivers Data J</source><day>20</day><month>03</month><year>2025</year><volume>13</volume><pub-id pub-id-type="doi">10.3897/BDJ.13.e144780</pub-id></mixed-citation></tp:treatment-meta><tp:nomenclature><tp:taxon-name>
              <object-id xmlns:xlink="http://www.w3.org/1999/xlink" content-type="arpha" xlink:type="simple">79A5155F-02D7-53E4-BA36-975B91E6C92B</object-id>
              <tp:taxon-name-part taxon-name-part-type="genus">Cypripedium</tp:taxon-name-part>
              <tp:taxon-name-part taxon-name-part-type="species">macranthos</tp:taxon-name-part>
            </tp:taxon-name><tp:taxon-authority>Sw.</tp:taxon-authority></tp:nomenclature><tp:treatment-sec sec-type="Conservation status"><title>Conservation status</title><p>LC</p></tp:treatment-sec><tp:treatment-sec sec-type="Distribution"><title>Distribution</title><p><bold>Heilongjiang Province</bold>: The Greater Khingan Range area, Harbin City, Hegang City, Heihe City, Huma County, Jixi City, Jiayin County, Luobei County, Mishan City, Ning'an City, Qiqihar City, Shangzhi City, Shuangyashan City, Yichun City, Raohe, Jixi Hulin Zhenbao Island Nature Reserve, Nenjiang Central Station Nature Reserve, Jiagedaqi Guli Forest Farm and Tahe (<xref ref-type="bibr" rid="B12333920">Li 2020</xref>, <xref ref-type="bibr" rid="B12561759">Wu 2022</xref>).</p><p><bold>Jilin Province</bold>: Jiaohe City, Liuhe County, Jingyu City, Fusong County, Dunhua City, Wangqing County, Antu County, Yanji and Changbai Mountain Nature Reserve (<xref ref-type="bibr" rid="B12561767">Zhao 2013</xref>, <xref ref-type="bibr" rid="B12333920">Li 2020</xref>).</p><p><bold>Liaoning Province</bold>: Xinbin County, Qingyuan City, Benxi City, Huanren County, Kuandian County, Dandong City, Fengcheng City, Kaiyuan City, Xifeng City (<xref ref-type="bibr" rid="B12333920">Li 2020</xref>).</p><p>(Fig. <xref ref-type="fig" rid="F12584514">9</xref>)</p></tp:treatment-sec><tp:treatment-sec sec-type="Notes"><title>Notes</title><p>National Protected Plants (Level II).</p><p>(Fig. <xref ref-type="fig" rid="F12584477">10</xref>)</p></tp:treatment-sec><tp:treatment-sec><!--Section generated to contain objects referenced in tp:taxon-treatment.--><fig id="F12584514" position="float" orientation="portrait"><object-id xmlns:xlink="http://www.w3.org/1999/xlink" content-type="arpha" xlink:type="simple">142D36A4-9DAF-5D96-A007-DFF7CDE80AD3</object-id><object-id xmlns:xlink="http://www.w3.org/1999/xlink" content-type="doi" xlink:type="simple">10.3897/BDJ.13.e144780.figure9</object-id><label>Figure 9.</label><caption><p>County distribution of <italic><tp:taxon-name><tp:taxon-name-part taxon-name-part-type="genus" reg="Cypripedium">Cypripedium</tp:taxon-name-part><tp:taxon-name-part taxon-name-part-type="species" reg="macranthos">macranthos</tp:taxon-name-part></tp:taxon-name></italic>.</p></caption><graphic xmlns:xlink="http://www.w3.org/1999/xlink" xlink:href="bdj-13-e144780-g009.png" position="float" id="oo_1245231.png" orientation="portrait" xlink:type="simple"><uri content-type="original_file" xlink:type="simple">https://binary.pensoft.net/fig/1245231</uri></graphic></fig><fig id="F12584477" position="float" orientation="portrait"><object-id xmlns:xlink="http://www.w3.org/1999/xlink" content-type="arpha" xlink:type="simple">6C60FB7D-A3C6-5CB2-848A-10B417A50FA9</object-id><object-id xmlns:xlink="http://www.w3.org/1999/xlink" content-type="doi" xlink:type="simple">10.3897/BDJ.13.e144780.figure10</object-id><label>Figure 10.</label><caption><p><italic><tp:taxon-name><tp:taxon-name-part taxon-name-part-type="genus" reg="Cypripedium">Cypripedium</tp:taxon-name-part><tp:taxon-name-part taxon-name-part-type="species" reg="macranthos">macranthos</tp:taxon-name-part></tp:taxon-name></italic>.</p></caption><graphic xmlns:xlink="http://www.w3.org/1999/xlink" xlink:href="bdj-13-e144780-g010.jpg" position="float" id="oo_1245191.jpg" orientation="portrait" xlink:type="simple"><uri content-type="original_file" xlink:type="simple">https://binary.pensoft.net/fig/1245191</uri></graphic></fig></tp:treatment-sec><ref-list><ref id="B12333920"><element-citation xmlns:xlink="http://www.w3.org/1999/xlink" publication-type="thesis" xlink:type="simple"><person-group person-group-type="author"><name name-style="western"><surname>Li</surname><given-names>Zhongyue</given-names></name></person-group><year>2020</year><source>Geographical functional traits variation and conservation of <italic><tp:taxon-name><tp:taxon-name-part taxon-name-part-type="genus" reg="Cypripedium">Cypripedium</tp:taxon-name-part></tp:taxon-name></italic> population in Northeast China</source><publisher-name>Northeast Forestry University</publisher-name><pub-id pub-id-type="doi">10.27009/d.cnki.gdblu.2020.000911</pub-id></element-citation></ref><ref id="B12561759"><element-citation xmlns:xlink="http://www.w3.org/1999/xlink" publication-type="thesis" xlink:type="simple"><person-group person-group-type="author"><name name-style="western"><surname>Wu</surname><given-names>Yan</given-names></name></person-group><year>2022</year><source>Prediction of suitable growing area of <italic><tp:taxon-name><tp:taxon-name-part taxon-name-part-type="genus" reg="Cypripedium">Cypripedium</tp:taxon-name-part></tp:taxon-name></italic> in Heilongjiang province under climate change</source><publisher-name>Northeast Forestry University</publisher-name></element-citation></ref><ref id="B12561767"><element-citation xmlns:xlink="http://www.w3.org/1999/xlink" publication-type="thesis" xlink:type="simple"><person-group person-group-type="author"><name name-style="western"><surname>Zhao</surname><given-names>Guoying</given-names></name></person-group><year>2013</year><source>A survey on the plants of the <italic><tp:taxon-name><tp:taxon-name-part taxon-name-part-type="genus" reg="Cypripedium">Cypripedium</tp:taxon-name-part></tp:taxon-name></italic> in the Changbai Mountains and a study on their genetic diversity</source><publisher-name>Jilin Agricultural University</publisher-name></element-citation></ref></ref-list></tp:taxon-treatment>
