# Supplementary material for: Research progress on nationally protected plants in the three most north-eastern provinces of China
Source: Biodivers Data J. 2025 Mar 20;13:e144780. doi: 10.3897/BDJ.13.e144780 (PMC11950827; doi:10.3897/BDJ.13.e144780)
Supplement: XML Treatment for Boschniakia rossica [file BDJ.13.e144780-treatment59.xml]

<!DOCTYPE tp:taxon-treatment
  PUBLIC "-//TaxonX//DTD Taxonomic Treatment Publishing DTD v0 20100105//EN" "tax-treatment-NSO.dtd">
<tp:taxon-treatment xmlns:tp="http://www.plazi.org/taxpub"><tp:treatment-meta><mixed-citation publication-type="journal"><person-group><name><surname>Sui</surname><given-names>Yuzhu</given-names></name><name><surname>Wang</surname><given-names>Hongfeng</given-names></name></person-group><article-title>Research progress on nationally protected plants in the three most north-eastern provinces of China</article-title><source>Biodivers Data J</source><day>20</day><month>03</month><year>2025</year><volume>13</volume><pub-id pub-id-type="doi">10.3897/BDJ.13.e144780</pub-id></mixed-citation></tp:treatment-meta><tp:nomenclature><tp:taxon-name>
              <object-id xmlns:xlink="http://www.w3.org/1999/xlink" content-type="arpha" xlink:type="simple">9BEA0CF8-2E8E-5972-B24C-E6F0ED403691</object-id>
              <tp:taxon-name-part taxon-name-part-type="genus">Boschniakia</tp:taxon-name-part>
              <tp:taxon-name-part taxon-name-part-type="species">rossica</tp:taxon-name-part>
            </tp:taxon-name><tp:taxon-authority>(Cham. &amp; Schltdl.) B. Fedtsch.</tp:taxon-authority></tp:nomenclature><tp:treatment-sec sec-type="Distribution"><title>Distribution</title><p><bold>Heilongjiang Province</bold>: Huma County, Daxing'anling area (<xref ref-type="bibr" rid="B12565421">Sun et al. 1995</xref>, <xref ref-type="bibr" rid="B12565390">An et al. 2011</xref>).</p><p><bold>Jilin Province</bold>: Antu County, Fusong County, Changbai Korean Autonomous County (<xref ref-type="bibr" rid="B12565421">Sun et al. 1995</xref>, <xref ref-type="bibr" rid="B12565744">Yu et al. 1996</xref>).</p></tp:treatment-sec><tp:treatment-sec sec-type="Notes"><title>Notes</title><p>National Protected Plants (Level II).</p><p>(Fig. <xref ref-type="fig" rid="F12584475">14</xref>)</p></tp:treatment-sec><tp:treatment-sec><!--Section generated to contain objects referenced in tp:taxon-treatment.--><fig id="F12584475" position="float" orientation="portrait"><object-id xmlns:xlink="http://www.w3.org/1999/xlink" content-type="arpha" xlink:type="simple">7A497620-95EB-5A47-A6E9-E8332FA3D45E</object-id><object-id xmlns:xlink="http://www.w3.org/1999/xlink" content-type="doi" xlink:type="simple">10.3897/BDJ.13.e144780.figure14</object-id><label>Figure 14.</label><caption><p><italic><tp:taxon-name><tp:taxon-name-part taxon-name-part-type="genus" reg="Boschniakia">Boschniakia</tp:taxon-name-part><tp:taxon-name-part taxon-name-part-type="species" reg="rossica">rossica</tp:taxon-name-part></tp:taxon-name></italic>.</p></caption><graphic xmlns:xlink="http://www.w3.org/1999/xlink" xlink:href="bdj-13-e144780-g014.jpg" position="float" id="oo_1245189.jpg" orientation="portrait" xlink:type="simple"><uri content-type="original_file" xlink:type="simple">https://binary.pensoft.net/fig/1245189</uri></graphic></fig></tp:treatment-sec><ref-list><ref id="B12565421"><element-citation xmlns:xlink="http://www.w3.org/1999/xlink" publication-type="article" xlink:type="simple"><person-group person-group-type="author"><name name-style="western"><surname>Sun</surname><given-names>Qiliang</given-names></name><name name-style="western"><surname>Wei</surname><given-names>Chunyan</given-names></name><name name-style="western"><surname>Meng</surname><given-names>Xiangying</given-names></name><name name-style="western"><surname>Luo</surname><given-names>Weiying</given-names></name></person-group><year>1995</year><article-title>Studies on acidic chemical qredients of <italic><tp:taxon-name><tp:taxon-name-part taxon-name-part-type="genus" reg="Boschniakia">Boschniakia</tp:taxon-name-part><tp:taxon-name-part taxon-name-part-type="species" reg="rossica">rossica</tp:taxon-name-part></tp:taxon-name></italic></article-title><source>Journal of Jilin Agricultural University</source><volume>17</volume><issue>2</issue><fpage>38</fpage><lpage>40</lpage><pub-id pub-id-type="doi">10.13327/j.jjlau.1995.02.008</pub-id></element-citation></ref><ref id="B12565390"><element-citation xmlns:xlink="http://www.w3.org/1999/xlink" publication-type="article" xlink:type="simple"><person-group person-group-type="author"><name name-style="western"><surname>An</surname><given-names>Mingxian</given-names></name><name name-style="western"><surname>Sun</surname><given-names>Xue</given-names></name><name name-style="western"><surname>Sun</surname><given-names>Wenpeng</given-names></name><name name-style="western"><surname>Hu</surname><given-names>Zhifeng</given-names></name><name name-style="western"><surname>Xue</surname><given-names>Yong</given-names></name><name name-style="western"><surname>Yan</surname><given-names>Yu</given-names></name></person-group><year>2011</year><article-title>Determination of polysaccharides in <italic><tp:taxon-name><tp:taxon-name-part taxon-name-part-type="genus" reg="Boschniakia">Boschniakia</tp:taxon-name-part><tp:taxon-name-part taxon-name-part-type="species" reg="rossica">rossica</tp:taxon-name-part></tp:taxon-name></italic> in Changbai Mountain by ultraviolet spectrophotometer (UV-752)</article-title><source>Science &amp; Technology Information</source><issue>15</issue><fpage>21</fpage><lpage>22</lpage></element-citation></ref><ref id="B12565744"><element-citation xmlns:xlink="http://www.w3.org/1999/xlink" publication-type="article" xlink:type="simple"><person-group person-group-type="author"><name name-style="western"><surname>Yu</surname><given-names>Ying</given-names></name><name name-style="western"><surname>Zhao</surname><given-names>Shuchun</given-names></name><name name-style="western"><surname>Xiu</surname><given-names>Jingjing</given-names></name></person-group><year>1996</year><article-title>Changbaishan Rare Plants - <italic><tp:taxon-name><tp:taxon-name-part taxon-name-part-type="genus" reg="Boschniakia">Boschniakia</tp:taxon-name-part><tp:taxon-name-part taxon-name-part-type="species" reg="rossica">rossica</tp:taxon-name-part></tp:taxon-name></italic></article-title><source>Wildlife and Plant Resources of China</source><issue>3</issue><fpage>22</fpage><lpage>24</lpage></element-citation></ref></ref-list></tp:taxon-treatment>
