# Supplementary material for: Research progress on nationally protected plants in the three most north-eastern provinces of China
Source: Biodivers Data J. 2025 Mar 20;13:e144780. doi: 10.3897/BDJ.13.e144780 (PMC11950827; doi:10.3897/BDJ.13.e144780)
Supplement: XML Treatment for Pinus koraiensis [file BDJ.13.e144780-treatment62.xml]

<!DOCTYPE tp:taxon-treatment
  PUBLIC "-//TaxonX//DTD Taxonomic Treatment Publishing DTD v0 20100105//EN" "tax-treatment-NSO.dtd">
<tp:taxon-treatment xmlns:tp="http://www.plazi.org/taxpub"><tp:treatment-meta><mixed-citation publication-type="journal"><person-group><name><surname>Sui</surname><given-names>Yuzhu</given-names></name><name><surname>Wang</surname><given-names>Hongfeng</given-names></name></person-group><article-title>Research progress on nationally protected plants in the three most north-eastern provinces of China</article-title><source>Biodivers Data J</source><day>20</day><month>03</month><year>2025</year><volume>13</volume><pub-id pub-id-type="doi">10.3897/BDJ.13.e144780</pub-id></mixed-citation></tp:treatment-meta><tp:nomenclature><tp:taxon-name>
              <object-id xmlns:xlink="http://www.w3.org/1999/xlink" content-type="arpha" xlink:type="simple">A8BCEFFE-41AE-5E97-945B-51D0409757EA</object-id>
              <tp:taxon-name-part taxon-name-part-type="genus">Pinus</tp:taxon-name-part>
              <tp:taxon-name-part taxon-name-part-type="species">koraiensis</tp:taxon-name-part>
            </tp:taxon-name><tp:taxon-authority>Siebold &amp; Zucc.</tp:taxon-authority></tp:nomenclature><tp:treatment-sec sec-type="Conservation status"><title>Conservation status</title><p>LC</p></tp:treatment-sec><tp:treatment-sec sec-type="Distribution"><title>Distribution</title><p><bold>Heilongjiang Province</bold>: Dongning City, Hailin City, Hegang City, Hulin City, Jidong County, Jixi City, Jiamusi City, Mishan City, Mudanjiang City, Ning'an City, Shangzhi City, Shuangyashan City, Suifenhe City, Suihua City, Tieli City, Xinlin District, Raohe County, Tangyuan County, Yichun City (<xref ref-type="bibr" rid="B12561683">Wu and Han 1990</xref>, <xref ref-type="bibr" rid="B12561667">Jia 2011</xref>, <xref ref-type="bibr" rid="B12561692">Song 2013</xref>, <xref ref-type="bibr" rid="B12561675">Dong 2018</xref>, <xref ref-type="bibr" rid="B12561700">Chen et al. 2021</xref>, <xref ref-type="bibr" rid="B12334212">Wang et al. 2022</xref>).</p><p><bold>Jilin Province</bold>: Dongchang District, Linjiang City, Jiutai District, Erdaojiang District, Helong City, Antu County, Fusong County, Dunhua City, Liuhe County, Huadian City, Meihekou City, Wangqing County, Jiaohe City, Huinan County, Tonghua County, Changbai Korean Autonomous County, Ji'an City, Jingyu County (<xref ref-type="bibr" rid="B12561659">Wang 2007</xref>, <xref ref-type="bibr" rid="B12561667">Jia 2011</xref>, <xref ref-type="bibr" rid="B12561607">Shang et al. 2013</xref>, <xref ref-type="bibr" rid="B12561675">Dong 2018</xref>, <xref ref-type="bibr" rid="B12561617">Abudureheman et al. 2023</xref>).</p><p><bold>Liaoning Province</bold>: Benxi County, Huanren County, Fengcheng City, Kuandian County, Xinbin County (<xref ref-type="bibr" rid="B12561598">Guo et al. 1998</xref>, <xref ref-type="bibr" rid="B12561589">Yao 2019</xref>).</p></tp:treatment-sec><tp:treatment-sec sec-type="Notes"><title>Notes</title><p>National Protected Plants (Level II).</p></tp:treatment-sec><ref-list><ref id="B12561683"><element-citation xmlns:xlink="http://www.w3.org/1999/xlink" publication-type="article" xlink:type="simple"><person-group person-group-type="author"><name name-style="western"><surname>Wu</surname><given-names>Yegang</given-names></name><name name-style="western"><surname>Han</surname><given-names>Jinxuan</given-names></name></person-group><year>1990</year><article-title>A study of habitat zoning methods for <italic><tp:taxon-name><tp:taxon-name-part taxon-name-part-type="genus" reg="Pinus">Pinus</tp:taxon-name-part><tp:taxon-name-part taxon-name-part-type="species" reg="koraiensis">koraiensis</tp:taxon-name-part></tp:taxon-name></italic> in northeastern China</article-title><source>Journal of Natural Resources</source><volume>5</volume><issue>4</issue><fpage>335</fpage><lpage>342</lpage></element-citation></ref><ref id="B12561667"><element-citation xmlns:xlink="http://www.w3.org/1999/xlink" publication-type="thesis" xlink:type="simple"><person-group person-group-type="author"><name name-style="western"><surname>Jia</surname><given-names>Juning</given-names></name></person-group><year>2011</year><source>ISSR analysis of genetic diversity in natural <italic><tp:taxon-name><tp:taxon-name-part taxon-name-part-type="genus" reg="Pinus">Pinus</tp:taxon-name-part><tp:taxon-name-part taxon-name-part-type="species" reg="koraiensis">koraiensis</tp:taxon-name-part></tp:taxon-name></italic> in forests</source><publisher-name>Liaoning Normal University</publisher-name></element-citation></ref><ref id="B12561692"><element-citation xmlns:xlink="http://www.w3.org/1999/xlink" publication-type="thesis" xlink:type="simple"><person-group person-group-type="author"><name name-style="western"><surname>Song</surname><given-names>Wenyi</given-names></name></person-group><year>2013</year><source>Carbon density and its distribution og <italic><tp:taxon-name><tp:taxon-name-part taxon-name-part-type="genus" reg="Pinus">Pinus</tp:taxon-name-part><tp:taxon-name-part taxon-name-part-type="species" reg="koraiensis">koraiensis</tp:taxon-name-part></tp:taxon-name></italic> and <italic><tp:taxon-name><tp:taxon-name-part taxon-name-part-type="genus" reg="Larix">Larix</tp:taxon-name-part><tp:taxon-name-part taxon-name-part-type="species" reg="gmelinii">gmelinii</tp:taxon-name-part></tp:taxon-name></italic> plantations in different regions of Heilongjiang province</source><publisher-name>Northeast Forestry University</publisher-name></element-citation></ref><ref id="B12561675"><element-citation xmlns:xlink="http://www.w3.org/1999/xlink" publication-type="thesis" xlink:type="simple"><person-group person-group-type="author"><name name-style="western"><surname>Dong</surname><given-names>Yichen</given-names></name></person-group><year>2018</year><source>Character of <italic><tp:taxon-name><tp:taxon-name-part taxon-name-part-type="genus" reg="Pinus">Pinus</tp:taxon-name-part><tp:taxon-name-part taxon-name-part-type="species" reg="koraensis">koraensis</tp:taxon-name-part></tp:taxon-name></italic> functional trait responses to geography and climate</source><publisher-name>Beijing Forestry University</publisher-name></element-citation></ref><ref id="B12561700"><element-citation xmlns:xlink="http://www.w3.org/1999/xlink" publication-type="article" xlink:type="simple"><person-group person-group-type="author"><name name-style="western"><surname>Chen</surname><given-names>Keyi</given-names></name><name name-style="western"><surname>Zhang</surname><given-names>Huiru</given-names></name><name name-style="western"><surname>Zhang</surname><given-names>Bo</given-names></name><name name-style="western"><surname>He</surname><given-names>Youjun</given-names></name></person-group><year>2021</year><article-title>Population structure and dynamic characteristics of typical constructive species in natural secondary forest on the northern slope of Changbai Mountain</article-title><source>Acta Ecologica Sinica</source><volume>41</volume><issue>13</issue><fpage>5142</fpage><lpage>5152</lpage><comment content-type="language">Chines</comment><pub-id pub-id-type="doi">10.5846/stxb202101050049</pub-id></element-citation></ref><ref id="B12334212"><element-citation xmlns:xlink="http://www.w3.org/1999/xlink" publication-type="article" xlink:type="simple"><person-group person-group-type="author"><name name-style="western"><surname>Wang</surname><given-names>Hongfeng</given-names></name><name name-style="western"><surname>Dong</surname><given-names>Xueyun</given-names></name><name name-style="western"><surname>Mu</surname><given-names>Liqiang</given-names></name></person-group><year>2022</year><article-title>Checklist of tracheophyte in Heilongjiang Province</article-title><source>Biodiversity Science</source><volume>30</volume><issue>6</issue><fpage>1</fpage><lpage>6</lpage><pub-id pub-id-type="doi">10.17520/biods.2022184</pub-id></element-citation></ref><ref id="B12561659"><element-citation xmlns:xlink="http://www.w3.org/1999/xlink" publication-type="thesis" xlink:type="simple"><person-group person-group-type="author"><name name-style="western"><surname>Wang</surname><given-names>Jun</given-names></name></person-group><year>2007</year><source>The succession and charaeteristic of vegetation community research in Zuojia nature reserve</source><publisher-name>Northeast Normal University</publisher-name></element-citation></ref><ref id="B12561607"><element-citation xmlns:xlink="http://www.w3.org/1999/xlink" publication-type="article" xlink:type="simple"><person-group person-group-type="author"><name name-style="western"><surname>Shang</surname><given-names>Fuqiang</given-names></name><name name-style="western"><surname>Wang</surname><given-names>Xingxuan</given-names></name><name name-style="western"><surname>Zhang</surname><given-names>Limin</given-names></name><name name-style="western"><surname>Lin</surname><given-names>Hai</given-names></name><name name-style="western"><surname>Gong</surname><given-names>Yan</given-names></name></person-group><year>2013</year><article-title>Study on geographic variation of <italic><tp:taxon-name><tp:taxon-name-part taxon-name-part-type="genus" reg="Pinus">Pinus</tp:taxon-name-part><tp:taxon-name-part taxon-name-part-type="species" reg="koraiensis">koraiensis</tp:taxon-name-part></tp:taxon-name></italic> from different sources</article-title><source>Journal of Liaoning Forestry Science &amp; Technology</source><issue>4</issue><fpage>9</fpage><lpage>11+25</lpage></element-citation></ref><ref id="B12561617"><element-citation xmlns:xlink="http://www.w3.org/1999/xlink" publication-type="article" xlink:type="simple"><person-group person-group-type="author"><name name-style="western"><surname>Abudureheman</surname><given-names>Ruxianguli</given-names></name><name name-style="western"><surname>Zhang</surname><given-names>Tongwen</given-names></name><name name-style="western"><surname>Yu</surname><given-names>Shulong</given-names></name><name name-style="western"><surname>Yuan</surname><given-names>Yujiang</given-names></name><name name-style="western"><surname>Zhang</surname><given-names>Ruibo</given-names></name><name name-style="western"><surname>Wang</surname><given-names>Zhaopeng</given-names></name><name name-style="western"><surname>Guo</surname><given-names>Dong</given-names></name><name name-style="western"><surname>Wang</surname><given-names>Yonghui</given-names></name></person-group><year>2023</year><article-title>Variation in characteristics and climate response of tree ring wood density between <italic><tp:taxon-name><tp:taxon-name-part taxon-name-part-type="genus" reg="Pinus">Pinus</tp:taxon-name-part><tp:taxon-name-part taxon-name-part-type="species" reg="koraiensis">koraiensis</tp:taxon-name-part></tp:taxon-name></italic> and <italic><tp:taxon-name><tp:taxon-name-part taxon-name-part-type="genus" reg="Abies">Abies</tp:taxon-name-part><tp:taxon-name-part taxon-name-part-type="species" reg="nephrolepis">nephrolepis</tp:taxon-name-part></tp:taxon-name></italic> in Changbai Mountain</article-title><source>Journal of Earth Environment</source><volume>14</volume><issue>5</issue><fpage>573</fpage><lpage>587</lpage><pub-id pub-id-type="doi">10.7515/JEE222036</pub-id></element-citation></ref><ref id="B12561598"><element-citation xmlns:xlink="http://www.w3.org/1999/xlink" publication-type="article" xlink:type="simple"><person-group person-group-type="author"><name name-style="western"><surname>Guo</surname><given-names>Quanshui</given-names></name><name name-style="western"><surname>Yan</surname><given-names>Hong</given-names></name><name name-style="western"><surname>Xu</surname><given-names>Deying</given-names></name><name name-style="western"><surname>Wang</surname><given-names>Bing</given-names></name></person-group><year>1998</year><article-title>Effects of climate changes on geographical distribution of <italic><tp:taxon-name><tp:taxon-name-part taxon-name-part-type="genus" reg="Pinus">Pinus</tp:taxon-name-part><tp:taxon-name-part taxon-name-part-type="species" reg="koraiensis">koraiensis</tp:taxon-name-part></tp:taxon-name></italic> in China</article-title><source>Acta Ecologica Sinica</source><volume>18</volume><issue>5</issue><fpage>38</fpage><lpage>42</lpage></element-citation></ref><ref id="B12561589"><element-citation xmlns:xlink="http://www.w3.org/1999/xlink" publication-type="article" xlink:type="simple"><person-group person-group-type="author"><name name-style="western"><surname>Yao</surname><given-names>Bo</given-names></name></person-group><year>2019</year><article-title>Current situation, issues, and countermeasures of <italic><tp:taxon-name><tp:taxon-name-part taxon-name-part-type="genus" reg="Pinus">Pinus</tp:taxon-name-part><tp:taxon-name-part taxon-name-part-type="species" reg="koraiensis">koraiensis</tp:taxon-name-part></tp:taxon-name></italic> Plantations in Liaoning</article-title><source>Protection Forest Science and Technology</source><issue>4</issue><fpage>37</fpage><lpage>38+95</lpage><pub-id pub-id-type="doi">10.13601/j.issn.1005-5215.2019.04.015.</pub-id></element-citation></ref></ref-list></tp:taxon-treatment>
