# Supplementary material for: Research progress on nationally protected plants in the three most north-eastern provinces of China
Source: Biodivers Data J. 2025 Mar 20;13:e144780. doi: 10.3897/BDJ.13.e144780 (PMC11950827; doi:10.3897/BDJ.13.e144780)
Supplement: XML Treatment for Coleanthus subtilis [file BDJ.13.e144780-treatment65.xml]

<!DOCTYPE tp:taxon-treatment
  PUBLIC "-//TaxonX//DTD Taxonomic Treatment Publishing DTD v0 20100105//EN" "tax-treatment-NSO.dtd">
<tp:taxon-treatment xmlns:tp="http://www.plazi.org/taxpub"><tp:treatment-meta><mixed-citation publication-type="journal"><person-group><name><surname>Sui</surname><given-names>Yuzhu</given-names></name><name><surname>Wang</surname><given-names>Hongfeng</given-names></name></person-group><article-title>Research progress on nationally protected plants in the three most north-eastern provinces of China</article-title><source>Biodivers Data J</source><day>20</day><month>03</month><year>2025</year><volume>13</volume><pub-id pub-id-type="doi">10.3897/BDJ.13.e144780</pub-id></mixed-citation></tp:treatment-meta><tp:nomenclature><tp:taxon-name>
              <object-id xmlns:xlink="http://www.w3.org/1999/xlink" content-type="arpha" xlink:type="simple">0CCB0D1D-B05A-5D19-A413-E73ACA63BAF6</object-id>
              <tp:taxon-name-part taxon-name-part-type="genus">Coleanthus</tp:taxon-name-part>
              <tp:taxon-name-part taxon-name-part-type="species">subtilis</tp:taxon-name-part>
            </tp:taxon-name><tp:taxon-authority>(Tratt.) Seidel</tp:taxon-authority></tp:nomenclature><tp:treatment-sec sec-type="Conservation status"><title>Conservation status</title><p>LC</p></tp:treatment-sec><tp:treatment-sec sec-type="Distribution"><title>Distribution</title><p><bold>Heilongjiang Province</bold>: Harbin City (<xref ref-type="bibr" rid="B12334212">Wang et al. 2022</xref>).</p></tp:treatment-sec><tp:treatment-sec sec-type="Notes"><title>Notes</title><p>National Protected Plants (Level II).</p></tp:treatment-sec><ref-list><ref id="B12334212"><element-citation xmlns:xlink="http://www.w3.org/1999/xlink" publication-type="article" xlink:type="simple"><person-group person-group-type="author"><name name-style="western"><surname>Wang</surname><given-names>Hongfeng</given-names></name><name name-style="western"><surname>Dong</surname><given-names>Xueyun</given-names></name><name name-style="western"><surname>Mu</surname><given-names>Liqiang</given-names></name></person-group><year>2022</year><article-title>Checklist of tracheophyte in Heilongjiang Province</article-title><source>Biodiversity Science</source><volume>30</volume><issue>6</issue><fpage>1</fpage><lpage>6</lpage><pub-id pub-id-type="doi">10.17520/biods.2022184</pub-id></element-citation></ref></ref-list></tp:taxon-treatment>
