# Supplementary material for: Research progress on nationally protected plants in the three most north-eastern provinces of China
Source: Biodivers Data J. 2025 Mar 20;13:e144780. doi: 10.3897/BDJ.13.e144780 (PMC11950827; doi:10.3897/BDJ.13.e144780)
Supplement: XML Treatment for Phellodendron amurense [file BDJ.13.e144780-treatment71.xml]

<!DOCTYPE tp:taxon-treatment
  PUBLIC "-//TaxonX//DTD Taxonomic Treatment Publishing DTD v0 20100105//EN" "tax-treatment-NSO.dtd">
<tp:taxon-treatment xmlns:tp="http://www.plazi.org/taxpub"><tp:treatment-meta><mixed-citation publication-type="journal"><person-group><name><surname>Sui</surname><given-names>Yuzhu</given-names></name><name><surname>Wang</surname><given-names>Hongfeng</given-names></name></person-group><article-title>Research progress on nationally protected plants in the three most north-eastern provinces of China</article-title><source>Biodivers Data J</source><day>20</day><month>03</month><year>2025</year><volume>13</volume><pub-id pub-id-type="doi">10.3897/BDJ.13.e144780</pub-id></mixed-citation></tp:treatment-meta><tp:nomenclature><tp:taxon-name>
              <object-id xmlns:xlink="http://www.w3.org/1999/xlink" content-type="arpha" xlink:type="simple">AA17F1D1-4BD4-5620-8ACC-27C7D3EF0A9E</object-id>
              <tp:taxon-name-part taxon-name-part-type="species">Phellodendron amurense</tp:taxon-name-part>
            </tp:taxon-name><tp:taxon-authority>Rupr.</tp:taxon-authority></tp:nomenclature><tp:treatment-sec sec-type="Distribution"><title>Distribution</title><p><bold>Heilongjiang Province</bold>: Bin County, Bobl County, Daqing Mountain County, Daxing'anling Area, Dongning City, Fujin City, Hegang City, Huma County, Hulin City, Huachuan County, Jixi City, Jiayin County, Linkou County, Luobei County, Mudanjiang City, Mulan County, Muling City, Ning'an City, Qiqihar City, Qing'an County, Raohe County, Shuangyashan City, Suiling County, Sunwu County, Tangyuan County, Tonghe County, Wuchang City, Xunke County, Yanshou County, Yilan County, Baoqing County, Harbin City, Heihe City, Jixian County, Mishan City, Nenjiang City, Shangzhi City, Yichun City (<xref ref-type="bibr" rid="B12565901">Yan et al. 2006</xref>, <xref ref-type="bibr" rid="B12565521">Zhang et al. 2012</xref>, <xref ref-type="bibr" rid="B12565780">Zhang et al. 2016</xref>, <xref ref-type="bibr" rid="B12334212">Wang et al. 2022</xref>).</p><p><bold>Jilin Province</bold>: Dongchang District, Linjiang City, Jiutai District, Erdaojiang District, Helong City, Antu County, Yanji City, Fusong County, Dunhua City, Liuhe County, Huadian City, Meihekou City, Yongji County, Wangqing County, Hunchun City, Panshi City, Shulan City, Jiaohe City, Huinan County, Tonghua County, Changbai Korean Autonomous County, Ji'an City, Jingyu County (<xref ref-type="bibr" rid="B12565901">Yan et al. 2006</xref>, <xref ref-type="bibr" rid="B12565580">Xian 2011</xref>, <xref ref-type="bibr" rid="B12565833">Yi et al. 2013</xref>, <xref ref-type="bibr" rid="B12565816">Zhang 2016</xref>).</p><p><bold>Liaoning Province</bold>: Beizhen City, Benxi County, Dengta City, Fengcheng City, Fushun County, Gaizhou City, Haicheng City, Huanren County, Kaiyuan City, Kuandian County, Lianshan District, Liaoyang County, Mingshan District, Nanfen District, Qinghe District, Qingyuan County, Shuncheng District, Suizhong County, Tieling County, Xifeng County, Xinbin County, Xiuyan County, Zhen'an District (<xref ref-type="bibr" rid="B12565901">Yan et al. 2006</xref>, <xref ref-type="bibr" rid="B12565816">Zhang 2016</xref>, <xref ref-type="bibr" rid="B12565486">Gu 2018</xref>, <xref ref-type="bibr" rid="B12565548">Zhang 2019</xref>).</p></tp:treatment-sec><tp:treatment-sec sec-type="Notes"><title>Notes</title><p>National Protected Plants (Level II).</p><p>(Fig. <xref ref-type="fig" rid="F12584479">16</xref>)</p></tp:treatment-sec><tp:treatment-sec><!--Section generated to contain objects referenced in tp:taxon-treatment.--><fig id="F12584479" position="float" orientation="portrait"><object-id xmlns:xlink="http://www.w3.org/1999/xlink" content-type="arpha" xlink:type="simple">B7B02390-1AFC-5BA9-BB39-3AE3B5EFC10B</object-id><object-id xmlns:xlink="http://www.w3.org/1999/xlink" content-type="doi" xlink:type="simple">10.3897/BDJ.13.e144780.figure16</object-id><label>Figure 16.</label><caption><p><italic><tp:taxon-name><tp:taxon-name-part taxon-name-part-type="genus" reg="Phellodendron">Phellodendron</tp:taxon-name-part><tp:taxon-name-part taxon-name-part-type="species" reg="amurense">amurense</tp:taxon-name-part></tp:taxon-name></italic>.</p></caption><graphic xmlns:xlink="http://www.w3.org/1999/xlink" xlink:href="bdj-13-e144780-g016.jpg" position="float" id="oo_1245192.jpg" orientation="portrait" xlink:type="simple"><uri content-type="original_file" xlink:type="simple">https://binary.pensoft.net/fig/1245192</uri></graphic></fig></tp:treatment-sec><ref-list><ref id="B12565901"><element-citation xmlns:xlink="http://www.w3.org/1999/xlink" publication-type="article" xlink:type="simple"><person-group person-group-type="author"><name name-style="western"><surname>Yan</surname><given-names>Zhifeng</given-names></name><name name-style="western"><surname>Zhang</surname><given-names>Bengang</given-names></name><name name-style="western"><surname>Zhang</surname><given-names>Zhao</given-names></name><name name-style="western"><surname>Yu</surname><given-names>Junlin</given-names></name></person-group><year>2006</year><article-title>Genetic diversity in wild populations of <italic><tp:taxon-name><tp:taxon-name-part taxon-name-part-type="genus" reg="Phellodendron">Phellodendron</tp:taxon-name-part><tp:taxon-name-part taxon-name-part-type="species" reg="amurense">amurense</tp:taxon-name-part></tp:taxon-name></italic>, a rare and endangered medicinal plant, detected by AFLP</article-title><source>Biodiversity Science</source><volume>14</volume><issue>6</issue><fpage>488</fpage><lpage>497</lpage><uri xlink:type="simple">http: //www.biodiversity-science.net</uri><pub-id pub-id-type="doi">10.1360/biodiv.060041</pub-id></element-citation></ref><ref id="B12565521"><element-citation xmlns:xlink="http://www.w3.org/1999/xlink" publication-type="article" xlink:type="simple"><person-group person-group-type="author"><name name-style="western"><surname>Zhang</surname><given-names>Yuhong</given-names></name><name name-style="western"><surname>Liu</surname><given-names>Tong</given-names></name><name name-style="western"><surname>Zhou</surname><given-names>Zhiqiang</given-names></name></person-group><year>2012</year><article-title>Content differences and cluster analysis of bioactive constituents in <italic><tp:taxon-name><tp:taxon-name-part taxon-name-part-type="genus" reg="Phellodendron">Phellodendron</tp:taxon-name-part><tp:taxon-name-part taxon-name-part-type="species" reg="amurense">amurense</tp:taxon-name-part></tp:taxon-name></italic> bark from Heilongjiang</article-title><source>Nonwood Forest Research</source><volume>30</volume><issue>3</issue><fpage>51</fpage><lpage>54</lpage><pub-id pub-id-type="doi">10.14067/j.cnki.1003-8981.2012.03.023</pub-id></element-citation></ref><ref id="B12565780"><element-citation xmlns:xlink="http://www.w3.org/1999/xlink" publication-type="article" xlink:type="simple"><person-group person-group-type="author"><name name-style="western"><surname>Zhang</surname><given-names>Zhipeng</given-names></name><name name-style="western"><surname>Zhang</surname><given-names>Yang</given-names></name><name name-style="western"><surname>Zhang</surname><given-names>Zhao</given-names></name><name name-style="western"><surname>Qi</surname><given-names>Yaodong</given-names></name><name name-style="western"><surname>Zhang</surname><given-names>Bengang</given-names></name><name name-style="western"><surname>Suo</surname><given-names>Fengmei</given-names></name><name name-style="western"><surname>Chen</surname><given-names>Yao</given-names></name></person-group><year>2016</year><article-title>Population survival status and chemical characterization of wild <italic><tp:taxon-name><tp:taxon-name-part taxon-name-part-type="genus" reg="Phellodendron">Phellodendron</tp:taxon-name-part><tp:taxon-name-part taxon-name-part-type="species" reg="amurense">amurense</tp:taxon-name-part></tp:taxon-name></italic> Rupr. in China</article-title><source>Plant Science Journal</source><volume>34</volume><issue>3</issue><fpage>381</fpage><lpage>390</lpage><uri xlink:type="simple">http: //www．plantscience．cn</uri><pub-id pub-id-type="doi">10.11913/PSJ.2095－0837.2016.30381</pub-id></element-citation></ref><ref id="B12334212"><element-citation xmlns:xlink="http://www.w3.org/1999/xlink" publication-type="article" xlink:type="simple"><person-group person-group-type="author"><name name-style="western"><surname>Wang</surname><given-names>Hongfeng</given-names></name><name name-style="western"><surname>Dong</surname><given-names>Xueyun</given-names></name><name name-style="western"><surname>Mu</surname><given-names>Liqiang</given-names></name></person-group><year>2022</year><article-title>Checklist of tracheophyte in Heilongjiang Province</article-title><source>Biodiversity Science</source><volume>30</volume><issue>6</issue><fpage>1</fpage><lpage>6</lpage><pub-id pub-id-type="doi">10.17520/biods.2022184</pub-id></element-citation></ref><ref id="B12565580"><element-citation xmlns:xlink="http://www.w3.org/1999/xlink" publication-type="thesis" xlink:type="simple"><person-group person-group-type="author"><name name-style="western"><surname>Xian</surname><given-names>Ying</given-names></name></person-group><year>2011</year><source>The study on the morphological anatomy of <italic><tp:taxon-name><tp:taxon-name-part taxon-name-part-type="genus" reg="Phellodendron">Phellodendron</tp:taxon-name-part><tp:taxon-name-part taxon-name-part-type="species" reg="amurense">amurense</tp:taxon-name-part></tp:taxon-name></italic> Rupr.</source><publisher-name>Jilin Agricultural University</publisher-name></element-citation></ref><ref id="B12565833"><element-citation xmlns:xlink="http://www.w3.org/1999/xlink" publication-type="article" xlink:type="simple"><person-group person-group-type="author"><name name-style="western"><surname>Yi</surname><given-names>Xuemei</given-names></name><name name-style="western"><surname>Zhang</surname><given-names>Yue</given-names></name><name name-style="western"><surname>Ji</surname><given-names>Lanzhu</given-names></name></person-group><year>2013</year><article-title>Population structure of <italic><tp:taxon-name><tp:taxon-name-part taxon-name-part-type="genus" reg="Phellodendron">Phellodendron</tp:taxon-name-part><tp:taxon-name-part taxon-name-part-type="species" reg="amurense">amurense</tp:taxon-name-part></tp:taxon-name></italic> in Changbai Mountains of Northeast China</article-title><source>Chinese Journal of Ecology</source><volume>32</volume><issue>9</issue><fpage>2257</fpage><lpage>2262</lpage><pub-id pub-id-type="doi">10.13292/j.1000-4890.2013.0318</pub-id></element-citation></ref><ref id="B12565816"><element-citation xmlns:xlink="http://www.w3.org/1999/xlink" publication-type="thesis" xlink:type="simple"><person-group person-group-type="author"><name name-style="western"><surname>Zhang</surname><given-names>Zhipeng</given-names></name></person-group><year>2016</year><source>The survival situation, genetic structure and DNA barcoding of wild <italic><tp:taxon-name><tp:taxon-name-part taxon-name-part-type="genus" reg="Phellodendron">Phellodendron</tp:taxon-name-part><tp:taxon-name-part taxon-name-part-type="species" reg="amurense">amurense</tp:taxon-name-part></tp:taxon-name></italic> Rupr.</source><publisher-name>Peking Union Medical College</publisher-name></element-citation></ref><ref id="B12565486"><element-citation xmlns:xlink="http://www.w3.org/1999/xlink" publication-type="thesis" xlink:type="simple"><person-group person-group-type="author"><name name-style="western"><surname>Gu</surname><given-names>Zhuoxin</given-names></name></person-group><year>2018</year><source>Cells characteristic in xylem of three hardwood and its relationship with climate in the southern part of Northeast China</source><publisher-name>Northeast Forestry University</publisher-name></element-citation></ref><ref id="B12565548"><element-citation xmlns:xlink="http://www.w3.org/1999/xlink" publication-type="article" xlink:type="simple"><person-group person-group-type="author"><name name-style="western"><surname>Zhang</surname><given-names>Qiang</given-names></name></person-group><year>2019</year><article-title>Characteristics of <italic><tp:taxon-name><tp:taxon-name-part taxon-name-part-type="genus" reg="Phellodendron">Phellodendron</tp:taxon-name-part><tp:taxon-name-part taxon-name-part-type="species" reg="amurense">amurense</tp:taxon-name-part></tp:taxon-name></italic> population in Liaoning province</article-title><source>Protection Forest Science and Technology</source><issue>1</issue><fpage>21</fpage><lpage>22</lpage><pub-id pub-id-type="doi">10.13601/j.issn.1005-5215.2019.01.007.</pub-id></element-citation></ref></ref-list></tp:taxon-treatment>
