# Supplementary material for: Research progress on nationally protected plants in the three most north-eastern provinces of China
Source: Biodivers Data J. 2025 Mar 20;13:e144780. doi: 10.3897/BDJ.13.e144780 (PMC11950827; doi:10.3897/BDJ.13.e144780)
Supplement: XML Treatment for Sphagnum squarrosum [file BDJ.13.e144780-treatment76.xml]

<!DOCTYPE tp:taxon-treatment
  PUBLIC "-//TaxonX//DTD Taxonomic Treatment Publishing DTD v0 20100105//EN" "tax-treatment-NSO.dtd">
<tp:taxon-treatment xmlns:tp="http://www.plazi.org/taxpub"><tp:treatment-meta><mixed-citation publication-type="journal"><person-group><name><surname>Sui</surname><given-names>Yuzhu</given-names></name><name><surname>Wang</surname><given-names>Hongfeng</given-names></name></person-group><article-title>Research progress on nationally protected plants in the three most north-eastern provinces of China</article-title><source>Biodivers Data J</source><day>20</day><month>03</month><year>2025</year><volume>13</volume><pub-id pub-id-type="doi">10.3897/BDJ.13.e144780</pub-id></mixed-citation></tp:treatment-meta><tp:nomenclature><tp:taxon-name>
              <object-id xmlns:xlink="http://www.w3.org/1999/xlink" content-type="arpha" xlink:type="simple">EDF7314B-ADF4-5495-B23A-1F1B64580063</object-id>
              <tp:taxon-name-part taxon-name-part-type="genus">Sphagnum</tp:taxon-name-part>
              <tp:taxon-name-part taxon-name-part-type="species">squarrosum</tp:taxon-name-part>
            </tp:taxon-name><tp:taxon-authority>Crome</tp:taxon-authority></tp:nomenclature><tp:treatment-sec sec-type="Distribution"><title>Distribution</title><p><bold>Heilongjiang Province</bold>: The forestry bureaus of Xiaoxing'anling such as Hongxing, Fenglin, Shuangzi River, Cuiluan, Dailing etc., the forestry bureaus of Daxing'anling such as Mo'erga, Genhe and A'ershan etc., the forest areas of Ning'an County including the Daha Lin and Jingpo Lake, as well as Yichun, Ningan, Huma County, Longjiang County and Hailin City (accessed at the Herbarium of the Shenyang Institute of Ecology).</p><p><bold>Jilin Province</bold>: Jiaohe County, Antu County, Dunhua County, Fusong County, Linjiang County, Changbai County, Jingyu City, Changbai Mountain Nature Reserve (accessed at the Herbarium of the Shenyang Institute of Ecology).</p></tp:treatment-sec><tp:treatment-sec sec-type="Notes"><title>Notes</title><p>National Protected Plants (Level II).</p></tp:treatment-sec></tp:taxon-treatment>
