# Supplementary material for: Research progress on nationally protected plants in the three most north-eastern provinces of China
Source: Biodivers Data J. 2025 Mar 20;13:e144780. doi: 10.3897/BDJ.13.e144780 (PMC11950827; doi:10.3897/BDJ.13.e144780)
Supplement: XML Treatment for Tricholomataceae [file BDJ.13.e144780-treatment79.xml]

<!DOCTYPE tp:taxon-treatment
  PUBLIC "-//TaxonX//DTD Taxonomic Treatment Publishing DTD v0 20100105//EN" "tax-treatment-NSO.dtd">
<tp:taxon-treatment xmlns:tp="http://www.plazi.org/taxpub"><tp:treatment-meta><mixed-citation publication-type="journal"><person-group><name><surname>Sui</surname><given-names>Yuzhu</given-names></name><name><surname>Wang</surname><given-names>Hongfeng</given-names></name></person-group><article-title>Research progress on nationally protected plants in the three most north-eastern provinces of China</article-title><source>Biodivers Data J</source><day>20</day><month>03</month><year>2025</year><volume>13</volume><pub-id pub-id-type="doi">10.3897/BDJ.13.e144780</pub-id></mixed-citation></tp:treatment-meta><tp:nomenclature><tp:taxon-name>
              <object-id xmlns:xlink="http://www.w3.org/1999/xlink" content-type="arpha" xlink:type="simple">A3B576B7-72CD-5ABB-B24C-DC54185C432C</object-id>
              <tp:taxon-name-part taxon-name-part-type="family">Tricholomataceae</tp:taxon-name-part>
            </tp:taxon-name></tp:nomenclature></tp:taxon-treatment>
